# Supplementary material for: catena-Poly[[tripyridine­nickel(II)]-μ-5-bromo­isophthalato]
Source: Acta Crystallogr Sect E Struct Rep Online. 2008 Jun 28;64(Pt 7):m974. doi: 10.1107/S1600536808018916 (PMC2961692; doi:10.1107/S1600536808018916)
Supplement: Supplementary file 1 [file e-64-0m974-sup1.cif]

##############################################################################
###                                                                        ###
###        Electronic paper (Acta Crystallographica Section E)             ###
###                                                                        ###
##############################################################################
#                                                                            #
# This CIF contains the data in a paper accepted for publication in Acta     #
# Crystallographica Section E. It conforms to the requirements of Notes      #
# for Authors for Section E, and has been peer reviewed under the auspices   #
# of the IUCr Commission on Journals.                                        #
#                                                                            #
# Full details of the Crystallographic Information File format               #
# are given in the paper "The Crystallographic Information File (CIF):       #
# a New Standard Archive File for Crystallography" by S. R. Hall, F. H.      #
# Allen and I. D. Brown [Acta Cryst. (1991), A47, 655-685].                  #
#                                                                            #
# The current version of the core CIF dictionary is obtainable from          #
# ftp://ftp.iucr.org/pub/cif_core.dic. The current version number is 2.4.    #
#                                                                            #
# Software is freely available for graphical display of the structure(s) in  #
# this CIF.  For information consult the CIF home page http://www.iucr.org/  #
# cif/home.html                                                              #
#                                                                            #
# This file may be used for bona fide research purposes within the           #
# scientific community so long as proper attribution is given to the journal # 
# article from which it was obtained.                                        #
#                                                                            #
##############################################################################
                                             
data_global
_audit_creation_method     'With SHELXTL software package'
_journal_date_recd_electronic     2008-06-10
_journal_date_accepted     2008-06-23
_journal_name_full     'Acta Crystallographica, Section E'
_journal_year     2008
_journal_volume     64
_journal_issue      7
_journal_page_first     m974
_journal_page_last     m974
_journal_paper_category     QM
_journal_coeditor_code     FJ2127
_publ_contact_author_name     'Liu, Lijun'
_publ_contact_author_address
;
Department of Chemistry
Liaocheng University
Liaocheng
Shandong. 252059
P. R. China
;
_publ_contact_author_email     liulijun@lcu.edu.cn
_publ_contact_author_fax     ?
_publ_contact_author_phone     '+86-635-8230606'
_publ_section_title
;
<i>catena</i>-Poly[[tripyridinenickel(II)]-\m-5-bromoisophthalato]
;
loop_
    _publ_author_name
    _publ_author_address
    'Liu, Lijun'
;
Department of Chemistry
Liaocheng University
Liaocheng
Shandong 252059
People's Republic of China
;
data_I
_chemical_name_systematic
;
catena-Poly[[tripyridinenickel(II)]-\m-5-bromoisophthalato]
;
_chemical_name_common     ?
_chemical_formula_moiety     'C23 H18 Br N3 Ni O4'
_chemical_formula_sum     'C23 H18 Br N3 Ni O4'
_chemical_formula_iupac     '[Ni (C8 H3 Br O4) (C5 H5 N)3]'
_chemical_formula_weight     539.02
_chemical_melting_point     ?
_symmetry_cell_setting     monoclinic
_symmetry_space_group_name_H-M     'C 2/c'
_symmetry_space_group_name_hall     '-C 2yc'
loop_
    _symmetry_equiv_pos_as_xyz
    'x, y, z'
    '-x, y, -z+1/2'
    'x+1/2, y+1/2, z'
    '-x+1/2, y+1/2, -z+1/2'
    '-x, -y, -z'
    'x, -y, z-1/2'
    '-x+1/2, -y+1/2, -z'
    'x+1/2, -y+1/2, z-1/2'
_cell_length_a     19.6621(6)
_cell_length_b     16.0190(6)
_cell_length_c     14.8755(5)
_cell_angle_alpha     90.00
_cell_angle_beta     111.504(2)
_cell_angle_gamma     90.00
_cell_volume     4359.2(3)
_cell_formula_units_Z     8
_cell_measurement_reflns_used     9035
_cell_measurement_theta_min     2.7
_cell_measurement_theta_max     28.7
_cell_measurement_temperature     296(2)
_exptl_crystal_description     plate
_exptl_crystal_colour     green
_exptl_crystal_size_max     0.22
_exptl_crystal_size_mid     0.20
_exptl_crystal_size_min     0.08
_exptl_crystal_density_diffrn     1.643
_exptl_crystal_density_meas     ?
_exptl_crystal_density_method     'not measured'
_exptl_crystal_F_000     2176
_exptl_absorpt_coefficient_mu     2.759
_exptl_absorpt_correction_type     'multi-scan'
_exptl_absorpt_process_details     '(SADABS; Sheldrick, 1996)'
_exptl_absorpt_correction_T_min     0.582
_exptl_absorpt_correction_T_max     0.809
_exptl_special_details
;
;
_diffrn_ambient_temperature     296(2)
_diffrn_radiation_type     MoK\a
_diffrn_radiation_wavelength     0.71073
_diffrn_radiation_source     'fine-focus sealed tube'
_diffrn_radiation_monochromator     graphite
_diffrn_measurement_device_type     'Bruker SMART 1K CCD area-detector'
_diffrn_measurement_method     '\f and \w'
_diffrn_detector_area_resol_mean     ?
_diffrn_reflns_number     22727
_diffrn_reflns_av_R_equivalents     0.034
_diffrn_reflns_av_sigmaI/netI     0.029
_diffrn_reflns_theta_min     2.0
_diffrn_reflns_theta_max     28.3
_diffrn_reflns_theta_full     28.29
_diffrn_measured_fraction_theta_max     1.000
_diffrn_measured_fraction_theta_full     1.000
_diffrn_reflns_limit_h_min     -26
_diffrn_reflns_limit_h_max     26
_diffrn_reflns_limit_k_min     -21
_diffrn_reflns_limit_k_max     21
_diffrn_reflns_limit_l_min     -19
_diffrn_reflns_limit_l_max     19
_diffrn_standards_number     0
_diffrn_standards_interval_count     0
_diffrn_standards_interval_time     ?
_diffrn_standards_decay_%     0
_refine_special_details
;
Refinement of <i>F</i>^2^ against ALL reflections. The weighted <i>R</i>-factor
<i>wR</i> and goodness of fit <i>S</i> are based on <i>F</i>^2^, conventional
<i>R</i>-factors <i>R</i> are based on <i>F</i>, with <i>F</i> set to zero for
negative <i>F</i>^2^. The threshold expression of <i>F</i>^2^ >
\s(<i>F</i>^2^) is used only for calculating <i>R</i>-factors(gt) <i>etc</i>.
and is not relevant to the choice of reflections for refinement.
<i>R</i>-factors based on <i>F</i>^2^ are statistically about twice as large
as those based on <i>F</i>, and <i>R</i>- factors based on ALL data will be
even larger.
;
_reflns_number_total     5402
_reflns_number_gt     4195
_reflns_threshold_expression     I>2\s(I)
_refine_ls_structure_factor_coef     Fsqd
_refine_ls_matrix_type     full
_refine_ls_R_factor_all     0.050
_refine_ls_R_factor_gt     0.036
_refine_ls_wR_factor_gt     0.090
_refine_ls_wR_factor_ref     0.096
_refine_ls_goodness_of_fit_ref     1.049
_refine_ls_restrained_S_all     1.049
_refine_ls_number_reflns     5402
_refine_ls_number_parameters     289
_refine_ls_number_restraints     0
_refine_ls_hydrogen_treatment     constr
_refine_ls_weighting_scheme     calc
_refine_ls_weighting_details
         'calc w=1/[\s^2^(Fo^2^)+(0.0529P)^2^+2.0236P] where P=(Fo^2^+2Fc^2^)/3'
_atom_sites_solution_hydrogens     geom
_atom_sites_solution_primary     direct
_atom_sites_solution_secondary     difmap
_refine_ls_shift/su_max     0.000
_refine_ls_shift/su_mean     0.000
_refine_diff_density_max     0.65
_refine_diff_density_min     -0.34
_refine_ls_extinction_method     ?
_refine_ls_extinction_coef     ?
loop_
    _atom_type_symbol
    _atom_type_description
    _atom_type_scat_dispersion_real
    _atom_type_scat_dispersion_imag
    _atom_type_scat_source
    'C' 'C' 0.0033 0.0016
                         'International Tables Vol C Tables 4.2.6.8 and 6.1.1.4'
    'H' 'H' 0.0000 0.0000
                         'International Tables Vol C Tables 4.2.6.8 and 6.1.1.4'
    'N' 'N' 0.0061 0.0033
                         'International Tables Vol C Tables 4.2.6.8 and 6.1.1.4'
    'O' 'O' 0.0106 0.0060
                         'International Tables Vol C Tables 4.2.6.8 and 6.1.1.4'
    'Ni' 'Ni' 0.3393 1.1124
                         'International Tables Vol C Tables 4.2.6.8 and 6.1.1.4'
    'Br' 'Br' -0.2901 2.4595
                         'International Tables Vol C Tables 4.2.6.8 and 6.1.1.4'
_computing_data_collection     'SMART (Bruker, 2007)'
_computing_cell_refinement     'SMART (Bruker, 2007)'
_computing_data_reduction     'SAINT-Plus (Bruker, 2007)'
_computing_structure_solution     'SHELXS97 (Sheldrick, 2008)'
_computing_structure_refinement     'SHELXL97 (Sheldrick, 2008)'
_computing_molecular_graphics     'SHELXTL (Sheldrick, 2008)'
_computing_publication_material     'SHELXTL (Sheldrick, 2008)'
loop_
    _atom_site_type_symbol
    _atom_site_label
    _atom_site_fract_x
    _atom_site_fract_y
    _atom_site_fract_z
    _atom_site_U_iso_or_equiv
    _atom_site_adp_type
    _atom_site_calc_flag
    _atom_site_refinement_flags
    _atom_site_occupancy
    _atom_site_disorder_assembly
    _atom_site_disorder_group
    Br Br1 1.104271(13) 1.027190(17) 0.93289(2) 0.04600(10) Uani d . 1 . .
    Ni Ni1 0.833627(16) 0.667412(18) 0.78863(2) 0.03305(10) Uani d . 1 . .
    O O1 0.92550(9) 0.75627(10) 0.83248(13) 0.0385(4) Uani d . 1 . .
    N N1 0.83251(11) 0.66980(12) 0.93619(15) 0.0352(4) Uani d . 1 . .
    C C1 0.87970(13) 0.81533(14) 0.80832(16) 0.0313(5) Uani d . 1 . .
    O O2 0.81214(9) 0.80030(10) 0.77426(13) 0.0386(4) Uani d . 1 . .
    N N2 0.90493(11) 0.56123(12) 0.82571(14) 0.0333(4) Uani d . 1 . .
    C C2 0.82483(13) 1.12204(14) 0.78305(16) 0.0314(5) Uani d . 1 . .
    O O3 0.75769(9) 1.09924(11) 0.75262(12) 0.0396(4) Uani d . 1 . .
    N N3 0.83124(11) 0.66766(12) 0.63935(15) 0.0351(4) Uani d . 1 . .
    C C3 0.87912(12) 1.05099(14) 0.81091(16) 0.0282(4) Uani d . 1 . .
    O O4 0.84705(11) 1.19426(11) 0.79268(15) 0.0487(5) Uani d . 1 . .
    C C4 0.95349(12) 1.06846(14) 0.85107(16) 0.0309(5) Uani d . 1 . .
    H H4 0.9698 1.1234 0.8609 0.037 Uiso calc R 1 . .
    C C5 1.00279(12) 1.00317(15) 0.87614(16) 0.0311(5) Uani d . 1 . .
    C C6 0.98030(12) 0.92097(14) 0.86223(17) 0.0318(5) Uani d . 1 . .
    H H6 1.0143 0.8778 0.8796 0.038 Uiso calc R 1 . .
    C C7 0.90594(12) 0.90378(13) 0.82181(16) 0.0291(5) Uani d . 1 . .
    C C8 0.85606(13) 0.96895(14) 0.79651(16) 0.0298(5) Uani d . 1 . .
    H H8 0.8063 0.9572 0.7694 0.036 Uiso calc R 1 . .
    C C9 0.85644(15) 0.73386(16) 0.99719(19) 0.0425(6) Uani d . 1 . .
    H H9 0.8809 0.7770 0.9799 0.051 Uiso calc R 1 . .
    C C10 0.79950(15) 0.60768(16) 0.9655(2) 0.0426(6) Uani d . 1 . .
    H H10 0.7834 0.5614 0.9256 0.051 Uiso calc R 1 . .
    C C11 0.84689(16) 0.73964(17) 1.0846(2) 0.0467(6) Uani d . 1 . .
    H H11 0.8646 0.7855 1.1247 0.056 Uiso calc R 1 . .
    C C12 0.78831(15) 0.60906(19) 1.0510(2) 0.0481(7) Uani d . 1 . .
    H H12 0.7655 0.5644 1.0684 0.058 Uiso calc R 1 . .
    C C13 0.81117(16) 0.67711(18) 1.1112(2) 0.0479(7) Uani d . 1 . .
    H H13 0.8025 0.6803 1.1685 0.058 Uiso calc R 1 . .
    C C14 0.97593(15) 0.57400(17) 0.8668(2) 0.0509(7) Uani d . 1 . .
    H H14 0.9924 0.6288 0.8794 0.061 Uiso calc R 1 . .
    C C15 0.88262(15) 0.48241(16) 0.8088(2) 0.0452(6) Uani d . 1 . .
    H H15 0.8328 0.4721 0.7791 0.054 Uiso calc R 1 . .
    C C16 1.02719(16) 0.5108(2) 0.8921(3) 0.0647(9) Uani d . 1 . .
    H H16 1.0768 0.5228 0.9200 0.078 Uiso calc R 1 . .
    C C17 0.92961(17) 0.41524(17) 0.8331(2) 0.0520(7) Uani d . 1 . .
    H H17 0.9118 0.3609 0.8213 0.062 Uiso calc R 1 . .
    C C18 1.00334(17) 0.43030(19) 0.8752(2) 0.0569(8) Uani d . 1 . .
    H H18 1.0365 0.3863 0.8918 0.068 Uiso calc R 1 . .
    C C19 0.77634(15) 0.63156(16) 0.56745(19) 0.0419(6) Uani d . 1 . .
    H H19 0.7427 0.6000 0.5835 0.050 Uiso calc R 1 . .
    C C20 0.87919(15) 0.71115(17) 0.6137(2) 0.0434(6) Uani d . 1 . .
    H H20 0.9185 0.7359 0.6621 0.052 Uiso calc R 1 . .
    C C21 0.76665(16) 0.63834(18) 0.4714(2) 0.0478(7) Uani d . 1 . .
    H H21 0.7276 0.6118 0.4244 0.057 Uiso calc R 1 . .
    C C22 0.87340(17) 0.72126(19) 0.5186(2) 0.0504(7) Uani d . 1 . .
    H H22 0.9080 0.7522 0.5040 0.061 Uiso calc R 1 . .
    C C23 0.81539(16) 0.68473(18) 0.4458(2) 0.0488(7) Uani d . 1 . .
    H H23 0.8096 0.6914 0.3813 0.059 Uiso calc R 1 . .
loop_
    _atom_site_aniso_label
    _atom_site_aniso_U_11
    _atom_site_aniso_U_22
    _atom_site_aniso_U_33
    _atom_site_aniso_U_12
    _atom_site_aniso_U_13
    _atom_site_aniso_U_23
    Br1 0.02529(13) 0.04761(17) 0.05865(18) -0.00510(11) 0.00777(11)
                                                                    -0.00334(12)
    Ni1 0.02778(16) 0.02420(15) 0.04311(19) -0.00138(11) 0.00821(13)
                                                                    -0.00097(12)
    O1 0.0380(9) 0.0225(8) 0.0521(10) 0.0005(7) 0.0130(8) -0.0004(7)
    N1 0.0341(11) 0.0288(10) 0.0404(11) 0.0037(8) 0.0107(9) -0.0003(8)
    C1 0.0334(12) 0.0258(11) 0.0337(12) -0.0037(9) 0.0113(10) 0.0000(9)
    O2 0.0331(9) 0.0283(8) 0.0503(10) -0.0051(7) 0.0103(8) -0.0015(7)
    N2 0.0304(10) 0.0277(9) 0.0387(11) 0.0032(8) 0.0091(8) 0.0007(8)
    C2 0.0350(12) 0.0280(11) 0.0306(11) 0.0075(9) 0.0114(10) 0.0030(9)
    O3 0.0276(9) 0.0359(9) 0.0488(10) 0.0089(7) 0.0063(7) 0.0004(8)
    N3 0.0340(11) 0.0285(10) 0.0404(11) 0.0035(8) 0.0109(9) 0.0002(8)
    C3 0.0281(11) 0.0254(10) 0.0312(11) 0.0016(8) 0.0108(9) 0.0001(9)
    O4 0.0485(11) 0.0266(9) 0.0697(13) 0.0064(8) 0.0203(10) 0.0038(8)
    C4 0.0316(12) 0.0230(10) 0.0371(12) -0.0023(9) 0.0116(10) -0.0016(9)
    C5 0.0215(10) 0.0338(11) 0.0343(12) -0.0012(9) 0.0061(9) -0.0003(9)
    C6 0.0267(11) 0.0272(11) 0.0384(12) 0.0050(9) 0.0084(9) 0.0016(9)
    C7 0.0300(11) 0.0242(10) 0.0324(11) 0.0006(9) 0.0107(9) 0.0006(9)
    C8 0.0257(11) 0.0272(11) 0.0350(12) -0.0004(9) 0.0094(9) 0.0011(9)
    C9 0.0464(15) 0.0333(13) 0.0454(15) 0.0002(11) 0.0140(12) -0.0009(11)
    C10 0.0405(14) 0.0361(13) 0.0466(15) -0.0023(11) 0.0105(11) 0.0017(11)
    C11 0.0585(17) 0.0363(14) 0.0412(14) 0.0086(13) 0.0136(13) -0.0008(11)
    C12 0.0406(15) 0.0534(16) 0.0490(16) 0.0000(13) 0.0149(12) 0.0109(13)
    C13 0.0452(15) 0.0554(17) 0.0435(15) 0.0153(13) 0.0166(12) 0.0060(13)
    C14 0.0346(14) 0.0347(14) 0.074(2) 0.0021(11) 0.0089(13) 0.0009(13)
    C15 0.0343(13) 0.0351(13) 0.0604(17) 0.0018(11) 0.0107(12) -0.0027(12)
    C16 0.0293(14) 0.0547(19) 0.097(3) 0.0095(13) 0.0075(16) 0.0062(18)
    C17 0.0551(18) 0.0295(13) 0.0676(19) 0.0070(12) 0.0177(15) -0.0009(13)
    C18 0.0523(18) 0.0429(16) 0.071(2) 0.0222(14) 0.0174(15) 0.0094(14)
    C19 0.0419(14) 0.0368(13) 0.0467(15) -0.0030(11) 0.0157(12) -0.0055(11)
    C20 0.0361(13) 0.0458(15) 0.0473(15) -0.0007(11) 0.0140(12) -0.0021(12)
    C21 0.0442(16) 0.0507(16) 0.0422(15) 0.0023(13) 0.0082(12) -0.0080(12)
    C22 0.0504(17) 0.0507(16) 0.0545(17) -0.0018(13) 0.0244(14) 0.0044(14)
    C23 0.0555(17) 0.0479(16) 0.0425(15) 0.0132(13) 0.0172(13) 0.0035(12)
_geom_special_details
;
All e.s.d.'s (except the e.s.d. in the dihedral angle between two l.s. planes)
are estimated using the full covariance matrix. The cell e.s.d.'s are taken
into account individually in the estimation of e.s.d.'s in distances, angles
and torsion angles; correlations between e.s.d.'s in cell parameters are only
used when they are defined by crystal symmetry. An approximate (isotropic)
treatment of cell e.s.d.'s is used for estimating e.s.d.'s involving l.s.
planes.
;
loop_
    _geom_bond_atom_site_label_1
    _geom_bond_atom_site_label_2
    _geom_bond_site_symmetry_2
    _geom_bond_distance
    _geom_bond_publ_flag
    Br1 C5 . 1.899(2) y
    Ni1 O3 4_646 1.9963(16) ?
    Ni1 N2 . 2.1439(19) y
    Ni1 O2 . 2.1655(17) y
    Ni1 O1 . 2.2024(17) y
    Ni1 N1 . 2.204(2) ?
    Ni1 N3 . 2.204(2) ?
    O1 C1 . 1.264(3) ?
    N1 C9 . 1.336(3) ?
    N1 C10 . 1.345(3) ?
    C1 O2 . 1.259(3) ?
    C1 C7 . 1.496(3) ?
    N2 C14 . 1.318(3) ?
    N2 C15 . 1.330(3) ?
    C2 O4 . 1.226(3) ?
    C2 O3 . 1.282(3) ?
    C2 C3 . 1.511(3) ?
    O3 Ni1 4_656 1.9962(16) ?
    N3 C20 . 1.335(3) ?
    N3 C19 . 1.341(3) ?
    C3 C8 . 1.381(3) ?
    C3 C4 . 1.390(3) ?
    C4 C5 . 1.381(3) ?
    C4 H4 . 0.9300 ?
    C5 C6 . 1.380(3) ?
    C6 C7 . 1.390(3) ?
    C6 H6 . 0.9300 ?
    C7 C8 . 1.387(3) ?
    C8 H8 . 0.9300 ?
    C9 C11 . 1.384(4) ?
    C9 H9 . 0.9300 ?
    C10 C12 . 1.368(4) ?
    C10 H10 . 0.9300 ?
    C11 C13 . 1.362(4) ?
    C11 H11 . 0.9300 ?
    C12 C13 . 1.377(4) ?
    C12 H12 . 0.9300 ?
    C13 H13 . 0.9300 ?
    C14 C16 . 1.380(4) ?
    C14 H14 . 0.9300 ?
    C15 C17 . 1.377(4) ?
    C15 H15 . 0.9300 ?
    C16 C18 . 1.363(5) ?
    C16 H16 . 0.9300 ?
    C17 C18 . 1.373(4) ?
    C17 H17 . 0.9300 ?
    C18 H18 . 0.9300 ?
    C19 C21 . 1.375(4) ?
    C19 H19 . 0.9300 ?
    C20 C22 . 1.386(4) ?
    C20 H20 . 0.9300 ?
    C21 C23 . 1.372(4) ?
    C21 H21 . 0.9300 ?
    C22 C23 . 1.383(4) ?
    C22 H22 . 0.9300 ?
    C23 H23 . 0.9300 ?
loop_
    _geom_angle_atom_site_label_1
    _geom_angle_atom_site_label_2
    _geom_angle_atom_site_label_3
    _geom_angle_site_symmetry_1
    _geom_angle_site_symmetry_3
    _geom_angle
    _geom_angle_publ_flag
    O3 Ni1 N2 4_646 . 94.29(7) ?
    O3 Ni1 O2 4_646 . 112.73(7) ?
    N2 Ni1 O2 . . 152.98(7) y
    O3 Ni1 O1 4_646 . 172.84(7) ?
    N2 Ni1 O1 . . 92.78(7) y
    O2 Ni1 O1 . . 60.20(6) y
    O3 Ni1 N1 4_646 . 88.82(7) ?
    N2 Ni1 N1 . . 90.11(7) y
    O2 Ni1 N1 . . 90.48(7) y
    O1 Ni1 N1 . . 90.02(7) y
    O3 Ni1 N3 4_646 . 90.39(7) ?
    N2 Ni1 N3 . . 91.78(7) y
    O2 Ni1 N3 . . 88.13(7) y
    O1 Ni1 N3 . . 90.54(7) y
    N1 Ni1 N3 . . 178.00(7) y
    C1 O1 Ni1 . . 88.74(14) ?
    C9 N1 C10 . . 116.1(2) ?
    C9 N1 Ni1 . . 124.07(17) ?
    C10 N1 Ni1 . . 119.51(17) ?
    O2 C1 O1 . . 120.5(2) ?
    O2 C1 C7 . . 119.7(2) ?
    O1 C1 C7 . . 119.7(2) ?
    C1 O2 Ni1 . . 90.54(14) ?
    C14 N2 C15 . . 117.1(2) ?
    C14 N2 Ni1 . . 118.52(17) ?
    C15 N2 Ni1 . . 124.42(17) ?
    O4 C2 O3 . . 125.9(2) ?
    O4 C2 C3 . . 119.5(2) ?
    O3 C2 C3 . . 114.5(2) ?
    C2 O3 Ni1 . 4_656 130.29(15) ?
    C20 N3 C19 . . 116.3(2) ?
    C20 N3 Ni1 . . 122.15(17) ?
    C19 N3 Ni1 . . 121.10(17) ?
    C8 C3 C4 . . 119.5(2) ?
    C8 C3 C2 . . 121.0(2) ?
    C4 C3 C2 . . 119.5(2) ?
    C5 C4 C3 . . 119.2(2) ?
    C5 C4 H4 . . 120.4 ?
    C3 C4 H4 . . 120.4 ?
    C6 C5 C4 . . 121.8(2) ?
    C6 C5 Br1 . . 119.11(17) ?
    C4 C5 Br1 . . 119.06(17) ?
    C5 C6 C7 . . 118.8(2) ?
    C5 C6 H6 . . 120.6 ?
    C7 C6 H6 . . 120.6 ?
    C8 C7 C6 . . 119.7(2) ?
    C8 C7 C1 . . 120.1(2) ?
    C6 C7 C1 . . 120.1(2) ?
    C3 C8 C7 . . 121.0(2) ?
    C3 C8 H8 . . 119.5 ?
    C7 C8 H8 . . 119.5 ?
    N1 C9 C11 . . 123.7(3) ?
    N1 C9 H9 . . 118.2 ?
    C11 C9 H9 . . 118.2 ?
    N1 C10 C12 . . 123.4(3) ?
    N1 C10 H10 . . 118.3 ?
    C12 C10 H10 . . 118.3 ?
    C13 C11 C9 . . 119.1(3) ?
    C13 C11 H11 . . 120.5 ?
    C9 C11 H11 . . 120.5 ?
    C10 C12 C13 . . 119.4(3) ?
    C10 C12 H12 . . 120.3 ?
    C13 C12 H12 . . 120.3 ?
    C11 C13 C12 . . 118.3(3) ?
    C11 C13 H13 . . 120.9 ?
    C12 C13 H13 . . 120.9 ?
    N2 C14 C16 . . 123.8(3) ?
    N2 C14 H14 . . 118.1 ?
    C16 C14 H14 . . 118.1 ?
    N2 C15 C17 . . 123.3(3) ?
    N2 C15 H15 . . 118.4 ?
    C17 C15 H15 . . 118.4 ?
    C18 C16 C14 . . 118.4(3) ?
    C18 C16 H16 . . 120.8 ?
    C14 C16 H16 . . 120.8 ?
    C18 C17 C15 . . 118.5(3) ?
    C18 C17 H17 . . 120.8 ?
    C15 C17 H17 . . 120.8 ?
    C16 C18 C17 . . 119.0(3) ?
    C16 C18 H18 . . 120.5 ?
    C17 C18 H18 . . 120.5 ?
    N3 C19 C21 . . 124.0(3) ?
    N3 C19 H19 . . 118.0 ?
    C21 C19 H19 . . 118.0 ?
    N3 C20 C22 . . 123.4(3) ?
    N3 C20 H20 . . 118.3 ?
    C22 C20 H20 . . 118.3 ?
    C23 C21 C19 . . 119.1(3) ?
    C23 C21 H21 . . 120.4 ?
    C19 C21 H21 . . 120.4 ?
    C23 C22 C20 . . 119.1(3) ?
    C23 C22 H22 . . 120.5 ?
    C20 C22 H22 . . 120.5 ?
    C21 C23 C22 . . 118.1(3) ?
    C21 C23 H23 . . 120.9 ?
    C22 C23 H23 . . 121.0 ?
loop_
    _geom_torsion_atom_site_label_1
    _geom_torsion_atom_site_label_2
    _geom_torsion_atom_site_label_3
    _geom_torsion_atom_site_label_4
    _geom_torsion_site_symmetry_1
    _geom_torsion_site_symmetry_2
    _geom_torsion_site_symmetry_3
    _geom_torsion_site_symmetry_4
    _geom_torsion
    _geom_torsion_publ_flag
    N2 Ni1 O1 C1 . . . . 179.66(14) ?
    O2 Ni1 O1 C1 . . . . 0.32(13) ?
    N1 Ni1 O1 C1 . . . . -90.23(14) ?
    N3 Ni1 O1 C1 . . . . 87.85(14) ?
    O3 Ni1 N1 C9 4_646 . . . -146.9(2) ?
    N2 Ni1 N1 C9 . . . . 118.8(2) ?
    O2 Ni1 N1 C9 . . . . -34.2(2) ?
    O1 Ni1 N1 C9 . . . . 26.0(2) ?
    O3 Ni1 N1 C10 4_646 . . . 26.11(19) ?
    N2 Ni1 N1 C10 . . . . -68.18(19) ?
    O2 Ni1 N1 C10 . . . . 138.84(19) ?
    O1 Ni1 N1 C10 . . . . -160.96(18) ?
    Ni1 O1 C1 O2 . . . . -0.5(2) ?
    Ni1 O1 C1 C7 . . . . 178.45(19) ?
    O1 C1 O2 Ni1 . . . . 0.6(2) ?
    C7 C1 O2 Ni1 . . . . -178.44(19) ?
    O3 Ni1 O2 C1 4_646 . . . 178.35(13) ?
    N2 Ni1 O2 C1 . . . . -1.8(2) ?
    O1 Ni1 O2 C1 . . . . -0.32(13) ?
    N1 Ni1 O2 C1 . . . . 89.43(14) ?
    N3 Ni1 O2 C1 . . . . -92.01(14) ?
    O3 Ni1 N2 C14 4_646 . . . -174.3(2) ?
    O2 Ni1 N2 C14 . . . . 5.8(3) ?
    O1 Ni1 N2 C14 . . . . 4.6(2) ?
    N1 Ni1 N2 C14 . . . . -85.5(2) ?
    N3 Ni1 N2 C14 . . . . 95.2(2) ?
    O3 Ni1 N2 C15 4_646 . . . 6.8(2) ?
    O2 Ni1 N2 C15 . . . . -173.11(19) ?
    O1 Ni1 N2 C15 . . . . -174.4(2) ?
    N1 Ni1 N2 C15 . . . . 95.6(2) ?
    N3 Ni1 N2 C15 . . . . -83.7(2) ?
    O4 C2 O3 Ni1 . . . 4_656 -0.5(4) ?
    C3 C2 O3 Ni1 . . . 4_656 177.90(14) ?
    O3 Ni1 N3 C20 4_646 . . . 175.21(19) ?
    N2 Ni1 N3 C20 . . . . -90.49(19) ?
    O2 Ni1 N3 C20 . . . . 62.47(19) ?
    O1 Ni1 N3 C20 . . . . 2.31(19) ?
    O3 Ni1 N3 C19 4_646 . . . 2.84(19) ?
    N2 Ni1 N3 C19 . . . . 97.14(19) ?
    O2 Ni1 N3 C19 . . . . -109.90(19) ?
    O1 Ni1 N3 C19 . . . . -170.06(18) ?
    O4 C2 C3 C8 . . . . -176.7(2) ?
    O3 C2 C3 C8 . . . . 4.8(3) ?
    O4 C2 C3 C4 . . . . 2.8(3) ?
    O3 C2 C3 C4 . . . . -175.6(2) ?
    C8 C3 C4 C5 . . . . -0.3(3) ?
    C2 C3 C4 C5 . . . . -179.8(2) ?
    C3 C4 C5 C6 . . . . 0.1(4) ?
    C3 C4 C5 Br1 . . . . -179.01(17) ?
    C4 C5 C6 C7 . . . . 0.0(4) ?
    Br1 C5 C6 C7 . . . . 179.19(17) ?
    C5 C6 C7 C8 . . . . -0.1(3) ?
    C5 C6 C7 C1 . . . . -178.3(2) ?
    O2 C1 C7 C8 . . . . -0.3(3) ?
    O1 C1 C7 C8 . . . . -179.3(2) ?
    O2 C1 C7 C6 . . . . 177.9(2) ?
    O1 C1 C7 C6 . . . . -1.1(3) ?
    C4 C3 C8 C7 . . . . 0.2(3) ?
    C2 C3 C8 C7 . . . . 179.8(2) ?
    C6 C7 C8 C3 . . . . 0.0(3) ?
    C1 C7 C8 C3 . . . . 178.2(2) ?
    C10 N1 C9 C11 . . . . -2.0(4) ?
    Ni1 N1 C9 C11 . . . . 171.2(2) ?
    C9 N1 C10 C12 . . . . 1.8(4) ?
    Ni1 N1 C10 C12 . . . . -171.7(2) ?
    N1 C9 C11 C13 . . . . 0.0(4) ?
    N1 C10 C12 C13 . . . . 0.4(4) ?
    C9 C11 C13 C12 . . . . 2.3(4) ?
    C10 C12 C13 C11 . . . . -2.5(4) ?
    C15 N2 C14 C16 . . . . 0.3(5) ?
    Ni1 N2 C14 C16 . . . . -178.7(3) ?
    C14 N2 C15 C17 . . . . 0.9(4) ?
    Ni1 N2 C15 C17 . . . . 179.8(2) ?
    N2 C14 C16 C18 . . . . -1.0(6) ?
    N2 C15 C17 C18 . . . . -1.3(5) ?
    C14 C16 C18 C17 . . . . 0.5(5) ?
    C15 C17 C18 C16 . . . . 0.6(5) ?
    C20 N3 C19 C21 . . . . -1.2(4) ?
    Ni1 N3 C19 C21 . . . . 171.5(2) ?
    C19 N3 C20 C22 . . . . 1.4(4) ?
    Ni1 N3 C20 C22 . . . . -171.3(2) ?
    N3 C19 C21 C23 . . . . -0.1(4) ?
    N3 C20 C22 C23 . . . . -0.1(4) ?
    C19 C21 C23 C22 . . . . 1.4(4) ?
    C20 C22 C23 C21 . . . . -1.3(4) ?
