# Supplementary material for: catena-Poly[[tripyridine­nickel(II)]-μ-5-bromo­isophthalato]
Source: Acta Crystallogr Sect E Struct Rep Online. 2008 Jun 28;64(Pt 7):m974. doi: 10.1107/S1600536808018916 (PMC2961692; doi:10.1107/S1600536808018916)
Supplement: Supplementary file 2 [file e-64-0m974-Isup2.hkl]

# 
# h,k,l, Fc-squared, Fo-squared, sigma(Fo-squared) and status flag 
# 
data_I
_shelx_title ' LLJ0607 in C2/c' 
_shelx_refln_list_code          4 
_shelx_F_calc_maximum     1104.10 
_exptl_crystal_F_000      2176.00 
_reflns_d_resolution_high  0.7499 
 
loop_ 
 _symmetry_equiv_pos_as_xyz 
 'x, y, z' 
 '-x, y, -z+1/2' 
 'x+1/2, y+1/2, z' 
 '-x+1/2, y+1/2, -z+1/2' 
 '-x, -y, -z' 
 'x, -y, z-1/2' 
 '-x+1/2, -y+1/2, -z' 
 'x+1/2, -y+1/2, z-1/2' 
 
_cell_length_a    19.6621 
_cell_length_b    16.0190 
_cell_length_c    14.8755 
_cell_angle_alpha  90.000 
_cell_angle_beta  111.504 
_cell_angle_gamma  90.000 
 
_shelx_F_squared_multiplier     1.000 
 
loop_ 
 _refln_index_h 
 _refln_index_k 
 _refln_index_l 
 _refln_F_squared_calc 
 _refln_F_squared_meas 
 _refln_F_squared_sigma 
 _refln_observed_status 
   2   0   0    21832.25    22450.86    761.85 o 
   4   0   0   185985.23   200804.44   2896.49 o 
   6   0   0    31919.60    33361.99    500.22 o 
   8   0   0     5604.18     6935.32    142.76 o 
  10   0   0    15353.09    17945.30    372.22 o 
  12   0   0    24149.59    26183.27    472.57 o 
  14   0   0    34893.77    33940.48    605.84 o 
  16   0   0     5191.41     5459.79    144.11 o 
  18   0   0    14815.54    14785.92    538.89 o 
  20   0   0      538.61      569.68     92.51 o 
  22   0   0     1744.47     1924.62    141.26 o 
  24   0   0      171.14       84.43     93.06 o 
   3   1   0     2264.74     2116.91     34.94 o 
   5   1   0   117136.63   127004.39   1384.84 o 
   7   1   0     1008.24     1222.03     29.55 o 
   9   1   0    43592.26    43947.20    532.69 o 
  11   1   0     1669.21     1376.25     41.51 o 
  13   1   0     9949.89    10149.17    149.93 o 
  15   1   0     2326.11     2397.86     63.12 o 
  17   1   0      198.97      238.82     43.06 o 
  19   1   0     4602.43     4768.30    151.31 o 
  21   1   0     6018.51     5984.39    159.39 o 
  23   1   0     2142.05     2109.54    119.71 o 
   0   2   0     7910.78     8759.90    183.55 o 
   2   2   0   145660.84   159969.34   2877.05 o 
   4   2   0    12461.70    14115.25    176.42 o 
   6   2   0    93041.29   102841.23   1125.54 o 
   8   2   0    58063.02    65220.32    724.32 o 
  10   2   0    55863.38    60558.73    727.35 o 
  12   2   0     5759.98     5431.06    130.23 o 
  14   2   0     9780.54     9516.62    176.41 o 
  16   2   0     2098.70     1971.02     87.50 o 
  18   2   0      932.72      986.35     61.39 o 
  20   2   0     8084.03     7836.28    215.73 o 
  22   2   0       10.48      -52.38     54.65 o 
  24   2   0     3706.72     3881.14    167.57 o 
   1   3   0    93823.34   102299.75   1580.45 o 
   3   3   0   164097.91   179143.30   2278.14 o 
   5   3   0     1052.06      979.63     25.45 o 
   7   3   0     3406.48     3524.83     80.84 o 
   9   3   0       79.02       77.01     17.21 o 
  11   3   0    17555.49    16618.59    221.17 o 
  13   3   0      168.23      211.48     40.38 o 
  15   3   0    24139.49    23444.24    319.24 o 
  17   3   0     4397.87     4218.67    103.94 o 
  19   3   0    12494.66    11784.53    236.76 o 
  21   3   0      313.13      237.44     74.93 o 
  23   3   0       33.40       35.49    139.35 o 
   0   4   0     3780.96     4629.43     92.99 o 
   2   4   0    85997.34    97796.70   1250.32 o 
   4   4   0   110421.14   125179.89   1600.51 o 
   6   4   0    15338.12    14789.15    226.19 o 
   8   4   0    28403.60    30204.40    346.21 o 
  10   4   0    16060.10    16062.37    198.61 o 
  12   4   0     6390.88     5981.38    139.51 o 
  14   4   0      750.81      808.43     47.59 o 
  16   4   0       58.89       74.95     37.86 o 
  18   4   0       63.98       78.92     42.60 o 
  20   4   0     3327.50     3616.10    225.50 o 
  22   4   0       42.19       97.85     73.80 o 
   1   5   0     2556.74     2985.99     49.19 o 
   3   5   0     5654.83     5769.32     92.31 o 
   5   5   0    12410.94    11984.39    174.29 o 
   7   5   0     6950.79     7213.31    104.58 o 
   9   5   0    39050.70    40543.11    460.39 o 
  11   5   0      730.00      807.27     33.10 o 
  13   5   0     1257.22     1200.61     46.44 o 
  15   5   0     1881.17     1710.28     67.91 o 
  17   5   0      668.22      766.96     65.66 o 
  19   5   0     3658.39     3441.18    156.98 o 
  21   5   0     2135.60     2097.15    146.99 o 
  23   5   0     1291.59     1464.88    143.81 o 
   0   6   0    31343.71    31031.67    532.82 o 
   2   6   0    33901.42    36902.44    487.56 o 
   4   6   0    44227.09    46314.65    609.39 o 
   6   6   0    62639.29    69502.61   1237.23 o 
   8   6   0     1997.63     1878.73     44.04 o 
  10   6   0      326.29      442.40     29.24 o 
  12   6   0     7882.51     7701.73    121.98 o 
  14   6   0    15763.77    16171.96    502.95 o 
  16   6   0     1564.28     1526.71     92.97 o 
  18   6   0    14976.21    14697.82    278.56 o 
  20   6   0       62.31       80.23     70.69 o 
  22   6   0      631.18      614.60     94.50 o 
   1   7   0      363.32      388.68     21.66 o 
   3   7   0    10104.69    10632.92    187.67 o 
   5   7   0    16356.61    17358.30    247.60 o 
   7   7   0      473.90      713.48     46.65 o 
   9   7   0    15633.38    15916.44    247.59 o 
  11   7   0     1262.14     1301.84     60.39 o 
  13   7   0      713.30      791.63     49.15 o 
  15   7   0     1649.98     1669.46     83.62 o 
  17   7   0        9.08      -21.73     51.86 o 
  19   7   0      580.03      538.15     71.94 o 
  21   7   0      885.05      990.80    102.88 o 
  23   7   0       89.55      136.13    103.05 o 
   0   8   0    11244.27    11585.35    396.48 o 
   2   8   0      730.90      715.18     27.35 o 
   4   8   0     5990.70     6721.91    113.86 o 
   6   8   0    25291.05    25711.29    357.73 o 
   8   8   0     5412.21     5548.11    125.68 o 
  10   8   0     1134.41     1180.08     54.58 o 
  12   8   0     1934.57     1784.38    110.51 o 
  14   8   0     2581.63     2290.63     89.72 o 
  16   8   0        1.69        2.25     51.14 o 
  18   8   0      149.91      141.05     85.28 o 
  20   8   0      227.41      174.14     63.98 o 
  22   8   0        8.07       56.80     93.40 o 
   1   9   0     7438.32     7157.99    106.51 o 
   3   9   0    16881.92    15814.17    230.62 o 
   5   9   0    13186.61    13199.36    200.28 o 
   7   9   0     2013.40     1860.04     57.69 o 
   9   9   0    17986.26    17847.91    266.36 o 
  11   9   0    19220.54    18669.77    442.42 o 
  13   9   0     6099.10     5762.73    159.62 o 
  15   9   0     9890.29     9544.93    240.03 o 
  17   9   0     2556.17     2503.63    105.37 o 
  19   9   0      566.09      760.30     99.97 o 
  21   9   0      295.43      344.87     87.86 o 
   0  10   0       88.06       79.08     31.87 o 
   2  10   0      299.31      372.51     24.53 o 
   4  10   0     6034.00     5762.83    109.10 o 
   6  10   0       14.09       -3.79     26.22 o 
   8  10   0      756.79      713.52     51.28 o 
  10  10   0     1655.64     1426.64     62.17 o 
  12  10   0     2095.61     2179.52     87.21 o 
  14  10   0        7.19       54.44     50.74 o 
  16  10   0     2211.66     2292.03    103.05 o 
  18  10   0     1036.14     1037.53     85.81 o 
  20  10   0       61.97       90.18     97.67 o 
   1  11   0     2369.20     2291.81     54.50 o 
   3  11   0     5669.17     5208.48    107.13 o 
   5  11   0      288.50      311.97     36.57 o 
   7  11   0       15.73       44.85     30.58 o 
   9  11   0     6870.13     6711.86    139.40 o 
  11  11   0     4790.68     4649.60    109.30 o 
  13  11   0      341.73      333.66     56.55 o 
  15  11   0     1631.60     1648.51     93.06 o 
  17  11   0       98.67      134.36     64.57 o 
  19  11   0      258.14      271.22     97.82 o 
   0  12   0    10920.29     9907.44    205.54 o 
   2  12   0      122.70      172.54     32.62 o 
   4  12   0      446.54      528.91     70.68 o 
   6  12   0    17021.31    16224.83    504.37 o 
   8  12   0     5104.56     4931.55    108.96 o 
  10  12   0     5730.62     5906.54    125.30 o 
  12  12   0    11548.04    10903.00    250.00 o 
  14  12   0       22.95      -26.66     54.37 o 
  16  12   0      150.57      167.49     62.39 o 
  18  12   0      643.89      633.85     97.46 o 
  20  12   0      933.44      953.99    109.78 o 
   1  13   0    11245.95    10789.42    175.48 o 
   3  13   0    15667.74    14967.76    306.68 o 
   5  13   0     2182.93     2026.71     68.36 o 
   7  13   0     3464.69     3305.01     88.05 o 
   9  13   0       58.75       20.49     39.14 o 
  11  13   0      832.69      919.69     73.93 o 
  13  13   0       35.57      -18.32     53.98 o 
  15  13   0     3757.77     3565.47    151.57 o 
  17  13   0       59.22      128.57     82.71 o 
  19  13   0      340.35      276.02     94.38 o 
   0  14   0    14866.96    13859.79    346.64 o 
   2  14   0     6108.07     5753.18    156.64 o 
   4  14   0    13669.09    12673.60    406.58 o 
   6  14   0       11.11       70.85     37.25 o 
   8  14   0     1229.30     1221.55     63.89 o 
  10  14   0      233.89      207.08     64.01 o 
  12  14   0     1812.99     1701.50     93.49 o 
  14  14   0     2004.84     1873.32    125.13 o 
  16  14   0      903.60      751.52    106.35 o 
  18  14   0      553.41      580.31    103.43 o 
   1  15   0       37.80       43.22     42.43 o 
   3  15   0     9822.59     9790.57    248.74 o 
   5  15   0    16327.14    15680.71    250.58 o 
   7  15   0     4957.29     4791.26    113.24 o 
   9  15   0    21549.54    20334.44    376.96 o 
  11  15   0       61.14      -22.65     92.16 o 
  13  15   0      812.58      824.71     90.61 o 
  15  15   0       13.08      -62.07     81.78 o 
  17  15   0      526.46      820.41    108.82 o 
   0  16   0     1415.48     1679.64    110.62 o 
   2  16   0      293.27      239.49     49.52 o 
   4  16   0     4533.92     4136.82    121.13 o 
   6  16   0      920.88      877.01     67.17 o 
   8  16   0      502.66      401.45     89.26 o 
  10  16   0      168.69      200.92     62.59 o 
  12  16   0      268.42      386.90     70.01 o 
  14  16   0     1535.79     1383.13    114.51 o 
  16  16   0      746.51      851.00    108.00 o 
   1  17   0     3733.05     3475.44    109.09 o 
   3  17   0     7602.39     7192.20    165.49 o 
   5  17   0       60.66       63.26     49.66 o 
   7  17   0      383.71      375.25     59.73 o 
   9  17   0       21.13       82.61     55.17 o 
  11  17   0     1970.69     1984.70    124.37 o 
  13  17   0       12.52       -0.14     72.59 o 
   0  18   0       13.69        5.34     71.94 o 
   2  18   0     1982.19     1967.55     89.89 o 
   4  18   0       61.98       20.51     51.17 o 
   6  18   0     6907.65     6590.61    197.09 o 
   8  18   0     1279.37     1350.69    100.85 o 
  10  18   0     1210.11     1082.05    105.26 o 
  12  18   0     1096.09     1304.02    111.39 o 
   1  19   0     1424.01     1200.52     83.14 o 
   3  19   0     1244.97     1437.90    107.80 o 
   5  19   0      968.03      914.04     77.79 o 
   7  19   0       23.32      -75.72     78.38 o 
   9  19   0        8.95      -63.92     69.05 o 
  11  19   0      482.53      635.11    114.61 o 
   0  20   0     3168.75     3082.87    169.92 o 
   2  20   0        4.21      -17.09     58.70 o 
   4  20   0      972.93     1010.28     95.77 o 
   6  20   0      767.99      650.81     89.14 o 
   8  20   0        2.18      -66.36     66.36 o 
   1  21   0      520.57      563.76     77.31 o 
   3  21   0     1248.67     1251.34     92.63 o 
 -23   1   1      555.42      619.12     92.57 o 
 -21   1   1     7162.39     6758.12    172.58 o 
 -19   1   1      307.40      324.63     54.28 o 
 -17   1   1     2380.52     2399.37     80.45 o 
 -15   1   1     8329.17     8151.35    130.43 o 
 -13   1   1      191.83      318.31     28.51 o 
 -11   1   1    10176.08    10709.57    149.81 o 
  -9   1   1     4281.86     3568.97     68.71 o 
  -7   1   1      975.07     1323.13     30.48 o 
  -5   1   1    11829.36    11544.05    144.98 o 
  -3   1   1    54779.08    59771.93    769.63 o 
  -1   1   1     5914.86     6243.19    197.17 o 
   1   1   1    59445.68    65654.17    934.70 o 
   3   1   1     8095.95     7926.00     94.35 o 
   5   1   1     2163.73     2318.23     43.30 o 
   7   1   1     8688.67     8395.86    103.66 o 
   9   1   1    18989.74    18310.28    209.34 o 
  11   1   1     6198.39     6449.06     97.51 o 
  13   1   1     4005.36     3976.50     79.01 o 
  15   1   1      926.72      880.36     54.50 o 
  17   1   1       24.49       42.47     38.29 o 
  19   1   1       28.94       26.41     52.93 o 
  21   1   1      885.59      865.05    119.07 o 
  23   1   1      312.85      313.89     87.55 o 
 -24   2   1     1410.01     1512.73    117.29 o 
 -22   2   1        2.85      -53.07     53.07 o 
 -20   2   1      395.92      498.51     64.80 o 
 -18   2   1     7721.74     6970.37    246.77 o 
 -16   2   1     8085.85     7961.74    308.42 o 
 -14   2   1     6969.66     6651.25    111.61 o 
 -12   2   1    23232.75    22526.88    289.61 o 
 -10   2   1     5446.52     6239.74     95.51 o 
  -8   2   1    17152.46    16857.67    248.85 o 
  -6   2   1     1104.23      853.20     22.91 o 
  -4   2   1      341.22      467.57     22.20 o 
  -2   2   1    18095.88    19545.86    288.26 o 
   0   2   1    74239.66    82947.84    972.73 o 
   2   2   1    35747.50    39257.57    569.88 o 
   4   2   1    46788.25    49650.84    548.79 o 
   6   2   1    49261.16    50983.65    569.66 o 
   8   2   1     7869.30     9555.58    125.03 o 
  10   2   1    26243.55    27110.12    319.11 o 
  12   2   1     8318.86     8598.51    123.31 o 
  14   2   1     8923.03     8541.71    135.83 o 
  16   2   1      793.79      866.39     59.87 o 
  18   2   1     4277.82     4397.80    110.86 o 
  20   2   1       47.55       39.71     53.73 o 
  22   2   1     2089.24     2482.11    261.87 o 
 -23   3   1      194.83      240.22    157.06 o 
 -21   3   1      941.90      994.87     77.45 o 
 -19   3   1       80.82       67.98     64.41 o 
 -17   3   1     1393.19     1289.76     63.56 o 
 -15   3   1       35.95       18.65     38.21 o 
 -13   3   1     1735.58     1904.97     56.73 o 
 -11   3   1    21678.75    22479.52    287.40 o 
  -9   3   1     1505.28     1797.30     40.95 o 
  -7   3   1    27378.17    30237.80    388.70 o 
  -5   3   1     5171.42     5390.09     77.30 o 
  -3   3   1     2957.69     3434.96     51.33 o 
  -1   3   1    23654.81    26796.02    317.97 o 
   1   3   1     1091.21     1214.50     26.06 o 
   3   3   1    14056.87    14358.38    219.58 o 
   5   3   1     1752.33     1811.38     38.08 o 
   7   3   1      133.64       95.18     17.35 o 
   9   3   1     4463.38     4147.75     68.21 o 
  11   3   1    14080.20    14964.55    190.39 o 
  13   3   1     7965.54     7679.57    134.62 o 
  15   3   1      263.09      192.88     32.92 o 
  17   3   1     9334.12     8828.07    166.54 o 
  19   3   1      141.96       77.02     47.80 o 
  21   3   1     1396.56     1469.41    246.78 o 
  23   3   1      206.40      363.21    103.68 o 
 -24   4   1     1486.84     1657.74    122.24 o 
 -22   4   1     3289.59     3350.77    178.18 o 
 -20   4   1     4454.73     4367.03    155.90 o 
 -18   4   1    11093.69    10899.36    193.55 o 
 -16   4   1       83.81      106.95     36.19 o 
 -14   4   1      214.64      266.04     36.54 o 
 -12   4   1     5960.31     5821.22     96.40 o 
 -10   4   1     8850.20     8626.49    124.76 o 
  -8   4   1     1618.72     1565.10     37.36 o 
  -6   4   1   126142.94   130353.45   2108.78 o 
  -4   4   1    13745.18    15330.42    210.77 o 
  -2   4   1    22057.98    22311.99    295.51 o 
   0   4   1     4178.54     3648.33     52.55 o 
   2   4   1     1990.39     2615.10     47.65 o 
   4   4   1     2634.97     2615.30     54.79 o 
   6   4   1    23699.35    25365.68    314.63 o 
   8   4   1     4568.97     4511.42     76.78 o 
  10   4   1    30310.74    31068.49    362.01 o 
  12   4   1    32617.50    32239.36    379.31 o 
  14   4   1    11323.41    10830.17    175.57 o 
  16   4   1     8851.20     8591.25    166.14 o 
  18   4   1       78.73      126.72     53.20 o 
  20   4   1       45.80       -1.48     64.68 o 
  22   4   1      106.59      148.65     93.74 o 
 -23   5   1     3262.64     3201.42    197.55 o 
 -21   5   1       13.20        2.18     68.23 o 
 -19   5   1     2296.63     2039.10     96.24 o 
 -17   5   1      380.92      351.88     49.85 o 
 -15   5   1     5616.00     5432.69    196.59 o 
 -13   5   1     5426.06     5458.42     94.50 o 
 -11   5   1    11220.46    10620.38    151.40 o 
  -9   5   1     6049.95     5789.44    113.07 o 
  -7   5   1     1720.35     1702.73     58.75 o 
  -5   5   1     3077.97     3156.95     73.42 o 
  -3   5   1     6292.08     6264.48     86.23 o 
  -1   5   1    50228.61    54176.96    834.71 o 
   1   5   1      904.08     1279.81     31.47 o 
   3   5   1    76739.48    82692.35   1064.04 o 
   5   5   1      179.05      226.17     16.84 o 
   7   5   1    59805.70    61809.86    739.79 o 
   9   5   1     1004.13      892.34     35.67 o 
  11   5   1      518.32      537.07     30.67 o 
  13   5   1     4358.47     4332.76     82.86 o 
  15   5   1    10600.88    10429.17    181.53 o 
  17   5   1    11179.67    10612.28    215.72 o 
  19   5   1     6642.86     6178.80    182.58 o 
  21   5   1     4976.66     4825.82    216.30 o 
  23   5   1      924.90      872.74    127.47 o 
 -22   6   1      479.44      573.57     85.86 o 
 -20   6   1     3177.76     3159.70    134.44 o 
 -18   6   1       72.96      141.34     53.62 o 
 -16   6   1     9989.35     9819.23    200.15 o 
 -14   6   1     2273.93     2177.51     68.29 o 
 -12   6   1    13047.17    13066.08    183.06 o 
 -10   6   1     4961.52     5120.37     85.71 o 
  -8   6   1     2054.17     1956.94     54.91 o 
  -6   6   1    35549.95    37369.84    615.24 o 
  -4   6   1     2848.17     3086.88     51.51 o 
  -2   6   1    86832.22    97280.67   1140.90 o 
   0   6   1      738.33      830.94     30.25 o 
   2   6   1     4033.55     4007.41     71.30 o 
   4   6   1    24945.38    27171.42    367.96 o 
   6   6   1      128.52       63.98     27.72 o 
   8   6   1    25115.12    25227.79    319.40 o 
  10   6   1       92.36      159.77     24.63 o 
  12   6   1    17453.65    17244.12    217.82 o 
  14   6   1      142.34      147.00     37.82 o 
  16   6   1       49.87       45.72     48.77 o 
  18   6   1     3588.63     3507.59    150.50 o 
  20   6   1       23.29        4.08     58.13 o 
  22   6   1     1378.24     1274.83    139.91 o 
 -23   7   1        0.31      -74.73     74.73 o 
 -21   7   1     5463.01     5478.44    192.59 o 
 -19   7   1      399.17      376.05     66.42 o 
 -17   7   1    13332.51    13998.79    266.89 o 
 -15   7   1       32.17      -17.46     42.86 o 
 -13   7   1     1430.87     1398.02     75.55 o 
 -11   7   1     2373.92     2450.68     57.03 o 
  -9   7   1    17084.52    16683.71    220.83 o 
  -7   7   1    44422.57    44855.05    595.29 o 
  -5   7   1    40306.84    42200.47    589.59 o 
  -3   7   1    73054.87    73934.51    874.11 o 
  -1   7   1     5273.77     5604.46     82.71 o 
   1   7   1     5611.24     4572.71     70.58 o 
   3   7   1     2342.38     2635.57     57.95 o 
   5   7   1    17886.64    19338.69    274.57 o 
   7   7   1     1784.70     1771.95     76.25 o 
   9   7   1    38892.10    39584.89    488.76 o 
  11   7   1     2731.41     2535.99     70.72 o 
  13   7   1    25226.59    24128.00    441.16 o 
  15   7   1     7373.48     7351.31    166.54 o 
  17   7   1     1961.38     1909.10     93.22 o 
  19   7   1        5.17      -35.26     56.31 o 
  21   7   1        6.40      -58.67     79.44 o 
 -22   8   1     1274.82     1125.05    111.21 o 
 -20   8   1       31.71       31.35     60.35 o 
 -18   8   1      188.49      146.62     68.67 o 
 -16   8   1    11265.50    10586.66    268.39 o 
 -14   8   1     2119.46     2243.24     87.72 o 
 -12   8   1    30718.35    31089.17    541.24 o 
 -10   8   1    11000.11    10526.59    188.04 o 
  -8   8   1    39446.00    41292.50    557.50 o 
  -6   8   1     1342.73     1054.06     41.04 o 
  -4   8   1     4533.04     4418.06     77.47 o 
  -2   8   1    13256.44    15225.87    197.47 o 
   0   8   1    36776.79    37696.16    457.23 o 
   2   8   1     8768.38     7737.96    124.99 o 
   4   8   1    25267.34    24764.09    344.07 o 
   6   8   1    15929.50    15737.74    233.25 o 
   8   8   1     1267.00     1235.62     50.02 o 
  10   8   1      285.54      290.60     37.56 o 
  12   8   1      618.62      723.84     49.20 o 
  14   8   1     5766.80     5625.87    145.23 o 
  16   8   1      137.22      105.13     54.62 o 
  18   8   1    15575.83    15159.06    340.33 o 
  20   8   1      409.41      450.08     87.93 o 
  22   8   1     4097.88     3786.39    441.36 o 
 -21   9   1     1590.30     1286.02     96.64 o 
 -19   9   1        6.26      -10.21     60.97 o 
 -17   9   1     1585.81     1564.97     89.83 o 
 -15   9   1     6356.34     6234.09    225.54 o 
 -13   9   1     1774.91     1779.25     81.30 o 
 -11   9   1     8600.75     8574.79    151.37 o 
  -9   9   1     1550.49     1530.71     54.55 o 
  -7   9   1     7455.56     7732.63    132.94 o 
  -5   9   1    12102.98    12819.22    194.09 o 
  -3   9   1    12267.71    12801.94    191.16 o 
  -1   9   1    13163.52    13477.55    180.01 o 
   1   9   1      453.10      430.24     30.87 o 
   3   9   1    38400.38    40896.00    549.78 o 
   5   9   1      101.41       84.81     27.08 o 
   7   9   1    13240.03    12851.75    200.30 o 
   9   9   1    15504.69    15258.17    234.92 o 
  11   9   1      756.89      751.11     49.76 o 
  13   9   1    12245.83    11926.63    280.12 o 
  15   9   1      301.84      234.35     57.12 o 
  17   9   1     4875.66     4950.53    234.36 o 
  19   9   1     1034.40      832.53     96.65 o 
  21   9   1     2472.17     2683.97    179.44 o 
 -22  10   1     1237.88     1205.32    141.39 o 
 -20  10   1     2005.53     1870.01    135.31 o 
 -18  10   1     2877.27     3219.54    159.68 o 
 -16  10   1     1985.41     1780.06     92.32 o 
 -14  10   1      894.71      969.20     72.33 o 
 -12  10   1       27.77       32.74     44.35 o 
 -10  10   1    22131.88    21097.21    469.39 o 
  -8  10   1       50.99      100.22     30.90 o 
  -6  10   1    39943.11    39902.83    540.97 o 
  -4  10   1     9708.66    10058.42    221.22 o 
  -2  10   1    51461.53    53865.63    715.14 o 
   0  10   1     4503.70     4390.28     76.52 o 
   2  10   1     6854.41     7082.16    107.61 o 
   4  10   1      104.49       83.64     28.18 o 
   6  10   1     2192.83     2000.63     62.12 o 
   8  10   1    18776.23    18710.15    279.78 o 
  10  10   1     6271.14     6633.02    187.00 o 
  12  10   1    20402.77    19920.01    302.91 o 
  14  10   1      971.85     1118.01     76.84 o 
  16  10   1    11603.30    11157.35    232.84 o 
  18  10   1       58.99      115.71    110.30 o 
  20  10   1       22.25       69.37     79.74 o 
 -21  11   1       22.89       80.17    101.18 o 
 -19  11   1      112.66       96.11     66.28 o 
 -17  11   1      629.87      612.48     74.24 o 
 -15  11   1    17731.75    16788.35    381.82 o 
 -13  11   1     3037.31     2923.93    103.43 o 
 -11  11   1    19933.26    18643.19    324.68 o 
  -9  11   1    10307.87     9804.71    250.77 o 
  -7  11   1     4289.18     4035.08    103.33 o 
  -5  11   1       69.66       82.42     29.94 o 
  -3  11   1     3936.52     4088.49     85.83 o 
  -1  11   1    14255.47    13923.53    190.34 o 
   1  11   1     5848.31     5622.60     92.30 o 
   3  11   1    28366.49    28258.36    395.89 o 
   5  11   1      768.06      768.42     45.87 o 
   7  11   1    17549.11    16519.04    252.95 o 
   9  11   1      182.94      274.57     41.92 o 
  11  11   1       70.76       80.89     40.04 o 
  13  11   1      435.60      442.40     62.43 o 
  15  11   1     3030.75     2909.44    111.72 o 
  17  11   1     4547.90     4293.75    213.88 o 
  19  11   1     2208.84     1951.50    128.67 o 
 -20  12   1      648.83      702.05    101.63 o 
 -18  12   1      272.76      251.88     73.22 o 
 -16  12   1     2821.13     2860.92    115.26 o 
 -14  12   1       78.10        6.59     54.29 o 
 -12  12   1    12544.65    11861.70    235.25 o 
 -10  12   1      103.89      167.47     41.22 o 
  -8  12   1      220.63      184.45     38.37 o 
  -6  12   1     6180.40     6105.99    149.33 o 
  -4  12   1     7689.05     7756.07    137.17 o 
  -2  12   1     7862.77     7899.67    135.47 o 
   0  12   1       57.71       57.87     29.28 o 
   2  12   1    10600.84    10472.71    172.64 o 
   4  12   1     2016.85     2048.01     76.29 o 
   6  12   1     5250.11     5137.11    143.77 o 
   8  12   1     2153.58     2116.46     72.98 o 
  10  12   1      776.62      660.03     54.07 o 
  12  12   1      802.49     1000.69     76.39 o 
  14  12   1      383.90      412.56     66.86 o 
  16  12   1      832.19      897.94    111.09 o 
  18  12   1     1833.31     2008.90    132.68 o 
 -19  13   1       10.10      -72.19     76.83 o 
 -17  13   1     2499.46     2412.49    116.53 o 
 -15  13   1      178.28      176.38     63.10 o 
 -13  13   1      477.32      440.38     83.86 o 
 -11  13   1      182.42      251.33     57.23 o 
  -9  13   1     9775.59     9278.07    167.51 o 
  -7  13   1    10850.93    10175.45    175.39 o 
  -5  13   1     7534.21     7126.24    170.94 o 
  -3  13   1    14203.38    13300.18    452.82 o 
  -1  13   1     3827.51     4113.89    103.34 o 
   1  13   1    19743.80    19794.95    292.60 o 
   3  13   1       71.13       26.55     33.95 o 
   5  13   1      307.89      349.39     47.29 o 
   7  13   1       13.26       28.34     35.67 o 
   9  13   1    13384.54    13073.49    246.15 o 
  11  13   1     1434.74     1602.92     89.74 o 
  13  13   1     4456.39     4524.96    164.21 o 
  15  13   1     2088.06     1941.17    117.05 o 
  17  13   1     1093.59     1049.63    107.77 o 
 -18  14   1      490.05      435.15     93.64 o 
 -16  14   1      468.09      568.95     78.18 o 
 -14  14   1     2461.73     2322.82    106.69 o 
 -12  14   1     8607.38     8322.29    189.81 o 
 -10  14   1      253.44      261.88     55.78 o 
  -8  14   1     5375.33     4944.50    220.65 o 
  -6  14   1     1005.14      999.19     56.31 o 
  -4  14   1     4205.66     4020.98     94.60 o 
  -2  14   1      108.12      126.06     40.28 o 
   0  14   1     2163.92     2048.69     78.00 o 
   2  14   1     8664.74     8057.85    272.28 o 
   4  14   1     5026.01     5431.77    116.76 o 
   6  14   1     8973.22     8620.09    170.85 o 
   8  14   1      605.16      577.61     52.76 o 
  10  14   1     1239.98     1385.63    136.46 o 
  12  14   1       34.62       68.87     67.65 o 
  14  14   1     1546.70     1574.34    225.86 o 
  16  14   1       36.38       17.08     78.59 o 
 -17  15   1       38.30      141.75     75.18 o 
 -15  15   1       38.00       11.74     63.33 o 
 -13  15   1      871.20      928.57     81.87 o 
 -11  15   1     1074.38      997.20     83.86 o 
  -9  15   1      140.44      107.19     51.94 o 
  -7  15   1     1831.72     1581.38     69.09 o 
  -5  15   1     2107.70     1897.62    104.12 o 
  -3  15   1      359.75      342.66     49.03 o 
  -1  15   1      151.74      192.28     44.12 o 
   1  15   1      282.66      342.19     50.09 o 
   3  15   1      258.36      268.92     49.42 o 
   5  15   1     1019.50     1108.05    128.07 o 
   7  15   1       20.96       26.39     40.91 o 
   9  15   1      257.27      223.44     59.26 o 
  11  15   1      135.58      223.84     61.40 o 
  13  15   1      598.62      758.83     96.10 o 
  15  15   1      178.81      174.58     85.67 o 
 -16  16   1      271.88      337.15    112.02 o 
 -14  16   1     1174.51     1157.48     90.43 o 
 -12  16   1     1173.03     1028.82     83.00 o 
 -10  16   1      961.01      889.59     87.98 o 
  -8  16   1      516.36      555.05     67.99 o 
  -6  16   1     5304.09     5223.37    180.08 o 
  -4  16   1       27.97      -14.89     45.68 o 
  -2  16   1    10908.64    10249.10    203.57 o 
   0  16   1     4249.22     3994.12    196.68 o 
   2  16   1      213.90      139.47     47.86 o 
   4  16   1     2375.57     2219.49     90.78 o 
   6  16   1     2971.98     2967.28     93.54 o 
   8  16   1     1003.45      900.19     62.97 o 
  10  16   1       19.62       33.72     56.46 o 
  12  16   1     3602.78     3888.18    463.81 o 
  14  16   1      230.23      102.38     79.39 o 
 -15  17   1     1538.65     1511.60    104.64 o 
 -13  17   1      482.69      619.11     81.48 o 
 -11  17   1     1711.76     1701.27     97.81 o 
  -9  17   1     2076.73     2041.82    154.12 o 
  -7  17   1      177.28      143.66     54.77 o 
  -5  17   1      207.16      227.24     55.17 o 
  -3  17   1     1449.08     1527.39     81.25 o 
  -1  17   1      172.41      175.65     51.63 o 
   1  17   1     2417.72     2519.08     98.04 o 
   3  17   1     8080.46     8118.82    179.84 o 
   5  17   1      329.11      442.87     61.24 o 
   7  17   1     3892.00     4133.02    125.77 o 
   9  17   1     3787.93     3805.16    150.30 o 
  11  17   1        9.08       26.82     71.74 o 
  13  17   1      326.81      343.82     88.51 o 
 -12  18   1      140.54      283.96    103.69 o 
 -10  18   1      106.35       14.93     82.59 o 
  -8  18   1     1651.11     1660.42    108.87 o 
  -6  18   1      306.20      400.44     63.77 o 
  -4  18   1        0.29       34.37     51.71 o 
  -2  18   1       43.01       74.98     50.30 o 
   0  18   1       32.93       46.40     52.03 o 
   2  18   1      191.96      115.57     54.16 o 
   4  18   1        1.72       58.33     53.88 o 
   6  18   1       79.98      105.98     55.01 o 
   8  18   1      149.68      302.26    121.19 o 
  10  18   1       77.22       77.19     87.78 o 
  12  18   1       17.60       65.54     79.78 o 
 -11  19   1      304.49      220.23     88.54 o 
  -9  19   1     1457.87     1496.36    109.98 o 
  -7  19   1      278.75      245.25     73.51 o 
  -5  19   1      662.21      788.21     73.83 o 
  -3  19   1      828.38      788.45     73.87 o 
  -1  19   1       14.98      110.73     57.63 o 
   1  19   1      559.04      421.04     65.90 o 
   3  19   1     3034.95     3033.19    115.10 o 
   5  19   1        4.45       65.73     57.64 o 
   7  19   1     1387.79     1318.61     90.37 o 
   9  19   1     1031.77     1056.40    126.45 o 
  -8  20   1       52.44       44.05     76.87 o 
  -6  20   1      178.46      292.52     78.38 o 
  -4  20   1      772.26      704.15     74.63 o 
  -2  20   1      662.22      617.02     75.60 o 
   0  20   1     4137.84     4633.48    142.37 o 
   2  20   1      160.71      163.15     61.50 o 
   4  20   1      548.11      438.28     71.31 o 
   6  20   1     1830.81     1895.50    103.19 o 
  -3  21   1      285.41      355.21     73.77 o 
  -1  21   1        4.29      -53.58     61.25 o 
   1  21   1        3.58       60.12     62.52 o 
   3  21   1      149.92       63.41     77.58 o 
 -24   0   2     4585.41     4706.03    210.03 o 
 -22   0   2     2147.08     2051.73    202.09 o 
 -20   0   2     2125.67     2177.73    192.26 o 
 -18   0   2     2569.47     2665.29    132.96 o 
 -16   0   2      450.15      442.04     69.91 o 
 -14   0   2      870.44     1084.25     61.33 o 
 -12   0   2    67156.20    66551.52   1127.81 o 
 -10   0   2     3171.64     3461.69    102.97 o 
  -8   0   2    97194.14   100439.87   1667.64 o 
  -6   0   2    11367.87    10132.88    182.32 o 
  -4   0   2     6170.48     6924.34    157.28 o 
  -2   0   2    18288.88    21293.97    359.32 o 
   0   0   2    20525.74    23962.56    684.85 o 
   2   0   2     4572.47     5103.73     94.66 o 
   4   0   2     6091.01     5461.34    107.06 o 
   6   0   2    85351.23    86805.63   1445.85 o 
   8   0   2     1617.13     1746.51     53.78 o 
  10   0   2    73550.27    73772.33   1098.70 o 
  12   0   2     2722.21     2851.94     82.59 o 
  14   0   2      474.29      395.19     52.22 o 
  16   0   2     3894.56     3921.02    124.50 o 
  18   0   2     2101.50     2551.32    146.65 o 
  20   0   2     4625.06     4586.92    194.98 o 
  22   0   2     3270.72     3642.87    190.25 o 
 -25   1   2        4.31       -0.63     63.83 o 
 -23   1   2     1407.74     1465.34    104.99 o 
 -21   1   2     5104.86     5191.65    143.30 o 
 -19   1   2     6119.00     6198.14    152.69 o 
 -17   1   2    11249.45    10934.55    214.58 o 
 -15   1   2     5492.25     5504.40     98.15 o 
 -13   1   2    22038.46    22382.40    288.82 o 
 -11   1   2     6486.41     6843.57    116.23 o 
  -9   1   2    20449.44    22530.42    310.27 o 
  -7   1   2    45453.77    50338.22    596.65 o 
  -5   1   2    33998.22    40516.20    528.53 o 
  -3   1   2    17864.71    18961.34    249.93 o 
  -1   1   2       83.36       33.54     14.58 o 
   1   1   2    19966.20    21205.47    277.33 o 
   3   1   2    26869.86    32820.14    390.88 o 
   5   1   2    70229.10    76905.24    905.40 o 
   7   1   2    15277.13    16963.19    203.31 o 
   9   1   2     3827.55     4420.28     68.59 o 
  11   1   2    23421.17    24515.11    278.71 o 
  13   1   2     3715.11     3728.29     74.25 o 
  15   1   2    14618.45    13945.68    249.84 o 
  17   1   2     3133.77     3365.91    105.96 o 
  19   1   2     5577.39     5395.57    195.73 o 
  21   1   2     1353.81     1294.24     90.54 o 
  23   1   2        3.81     -101.04    101.04 o 
 -24   2   2      184.15      105.02     79.45 o 
 -22   2   2     3512.91     3587.74    124.20 o 
 -20   2   2      182.83      207.63     79.79 o 
 -18   2   2    11628.68    11172.17    221.79 o 
 -16   2   2      156.78      176.83     37.37 o 
 -14   2   2    23248.62    23304.73    302.56 o 
 -12   2   2      626.77      591.40     35.04 o 
 -10   2   2    20778.58    23177.15    290.33 o 
  -8   2   2      283.86      291.89     16.77 o 
  -6   2   2      225.46      112.92     15.05 o 
  -4   2   2     8239.76     8813.08    123.85 o 
  -2   2   2     5470.01     5681.67     73.72 o 
   0   2   2     8550.42     8996.89    137.50 o 
   2   2   2     8002.91     8773.91    122.19 o 
   4   2   2      319.74      207.30     14.76 o 
   6   2   2     2011.48     1918.17     69.34 o 
   8   2   2    17917.79    20041.80    240.81 o 
  10   2   2     3145.91     3072.26     64.61 o 
  12   2   2    18797.77    19074.23    251.57 o 
  14   2   2     1034.02     1134.19     46.59 o 
  16   2   2    10916.77    11159.83    184.83 o 
  18   2   2      830.20      999.59     86.20 o 
  20   2   2     3106.93     2947.40    214.51 o 
  22   2   2       22.30      -17.84    114.37 o 
 -23   3   2     6362.54     6819.60    305.79 o 
 -21   3   2      185.94      247.71     57.37 o 
 -19   3   2      670.77      780.46     66.87 o 
 -17   3   2     1914.57     2166.83     98.94 o 
 -15   3   2     2214.48     2071.21     66.57 o 
 -13   3   2    17540.69    17775.64    236.14 o 
 -11   3   2    16051.70    15122.16    200.20 o 
  -9   3   2    92206.65    95947.78   1131.53 o 
  -7   3   2    14382.25    14663.74    185.69 o 
  -5   3   2    10722.48     9746.04    139.57 o 
  -3   3   2    66161.90    81532.15   1050.04 o 
  -1   3   2      289.10      336.02     11.70 o 
   1   3   2    69104.66    84291.23    919.52 o 
   3   3   2     4084.34     3228.27     50.39 o 
   5   3   2    16131.64    16428.02    194.11 o 
   7   3   2    84109.41    87798.55    970.17 o 
   9   3   2    18513.92    17562.09    218.11 o 
  11   3   2    19762.32    20143.32    281.84 o 
  13   3   2     4307.55     4183.45     78.73 o 
  15   3   2     1712.08     2006.32     59.01 o 
  17   3   2      835.83      999.99     62.04 o 
  19   3   2        2.13      -34.83     46.04 o 
  21   3   2     6686.33     6980.39    258.91 o 
  23   3   2       37.25       -3.16     97.75 o 
 -24   4   2       53.88      126.46     81.27 o 
 -22   4   2     2239.00     2285.90    127.73 o 
 -20   4   2       40.19       33.22     64.35 o 
 -18   4   2     7352.25     7263.98    145.74 o 
 -16   4   2      805.21      823.05     51.57 o 
 -14   4   2    27119.45    27437.39    391.69 o 
 -12   4   2     1388.89     1291.66     43.12 o 
 -10   4   2      371.13      541.93     27.61 o 
  -8   4   2     3324.01     3746.09    118.41 o 
  -6   4   2     8463.64     8545.91    121.34 o 
  -4   4   2    62498.31    70645.73    830.34 o 
  -2   4   2    17026.41    17487.75    213.07 o 
   0   4   2    27804.69    29531.51    328.93 o 
   2   4   2    48216.79    54444.45    599.91 o 
   4   4   2    11549.83    11481.31    139.52 o 
   6   4   2     3478.98     4029.29     64.05 o 
   8   4   2     2478.98     2711.12     57.38 o 
  10   4   2      855.86      846.32     38.34 o 
  12   4   2    29011.04    28880.72    345.39 o 
  14   4   2     1960.39     1879.95     70.69 o 
  16   4   2     7923.35     7897.61    153.07 o 
  18   4   2      232.06      336.54     63.27 o 
  20   4   2     2316.19     2187.39    151.82 o 
  22   4   2      187.05      219.32     97.11 o 
 -23   5   2      753.86      763.07     93.63 o 
 -21   5   2     2079.58     2101.62    121.23 o 
 -19   5   2     1875.47     1932.08    109.55 o 
 -17   5   2    12377.67    12630.72    239.80 o 
 -15   5   2     7066.72     6909.21    132.57 o 
 -13   5   2     6506.34     6466.77    121.28 o 
 -11   5   2      118.36      125.56     20.63 o 
  -9   5   2    12477.80    14200.53    246.39 o 
  -7   5   2       65.02       59.54     14.44 o 
  -5   5   2      162.93      233.64     15.98 o 
  -3   5   2     5133.00     4617.42     66.84 o 
  -1   5   2        8.03       22.58     17.26 o 
   1   5   2     8307.18     7694.37    102.25 o 
   3   5   2       17.61       23.42     11.27 o 
   5   5   2      652.45      616.98     34.65 o 
   7   5   2    13035.25    15122.08    201.02 o 
   9   5   2      892.21      844.12     43.30 o 
  11   5   2     5770.62     5482.42     98.27 o 
  13   5   2     3345.06     3399.25     71.11 o 
  15   5   2    11788.07    12169.56    203.13 o 
  17   5   2     1586.38     1851.98     91.03 o 
  19   5   2     3278.22     3262.13    139.82 o 
  21   5   2      314.24      203.49     95.38 o 
 -24   6   2     1939.19     2505.45    167.60 o 
 -22   6   2      451.73      511.26     87.03 o 
 -20   6   2     1684.42     1826.67    112.03 o 
 -18   6   2      700.82      643.76     66.87 o 
 -16   6   2       29.64       81.13     45.31 o 
 -14   6   2     1055.18     1060.98     74.80 o 
 -12   6   2    15610.08    15442.16    209.79 o 
 -10   6   2     2288.75     2281.77     54.30 o 
  -8   6   2    27095.05    26964.48    374.46 o 
  -6   6   2   102614.12   114752.24   1348.31 o 
  -4   6   2    15718.32    17825.92    223.06 o 
  -2   6   2     2883.50     2427.20     42.56 o 
   0   6   2     3540.13     2945.07     48.70 o 
   2   6   2    29605.54    34041.75    450.86 o 
   4   6   2    86647.26    94777.73   1221.19 o 
   6   6   2    33524.71    32853.09    404.66 o 
   8   6   2     1680.79     1770.21     98.72 o 
  10   6   2    18046.80    17870.53    273.32 o 
  12   6   2     2029.11     1995.32     58.32 o 
  14   6   2      592.88      582.62     49.30 o 
  16   6   2     1025.56     1072.55     74.34 o 
  18   6   2     1214.47     1461.80    105.05 o 
  20   6   2      393.81      384.43     83.55 o 
  22   6   2     1834.60     2010.29    165.60 o 
 -23   7   2       44.67       53.20     76.00 o 
 -21   7   2     1580.02     1810.60    118.56 o 
 -19   7   2       21.88       28.10     57.44 o 
 -17   7   2     2313.43     2485.68    100.23 o 
 -15   7   2      101.26       72.26     47.40 o 
 -13   7   2     2615.72     2603.65     92.28 o 
 -11   7   2       89.82      117.92     23.79 o 
  -9   7   2     2099.92     2133.19     50.10 o 
  -7   7   2    13911.44    15038.43    197.11 o 
  -5   7   2     1503.48     1429.24     35.00 o 
  -3   7   2    48652.97    53672.20    669.55 o 
  -1   7   2      767.89      797.98     25.36 o 
   1   7   2    38155.20    41140.78    494.51 o 
   3   7   2     3777.80     3497.00     68.74 o 
   5   7   2     8233.26     8972.11    173.84 o 
   7   7   2     1418.77     1461.90     39.87 o 
   9   7   2        4.17       24.43     29.08 o 
  11   7   2     1850.64     1791.27     63.41 o 
  13   7   2       36.94       57.87     36.96 o 
  15   7   2     3126.78     3359.65    109.68 o 
  17   7   2       15.18      -62.67     62.67 o 
  19   7   2     1731.07     1622.33    114.63 o 
  21   7   2      118.75      148.90     85.13 o 
 -22   8   2      252.84      305.54     83.80 o 
 -20   8   2      248.64      293.54     66.39 o 
 -18   8   2     2076.15     2332.98    116.67 o 
 -16   8   2       16.38       47.22     47.80 o 
 -14   8   2     2177.84     2129.46    109.63 o 
 -12   8   2      650.49      687.20     56.15 o 
 -10   8   2     2360.33     2412.14     55.23 o 
  -8   8   2     1185.06     1270.31     39.87 o 
  -6   8   2     2906.36     2479.05     49.97 o 
  -4   8   2     4097.52     4413.00     70.93 o 
  -2   8   2    29706.92    32287.95    393.60 o 
   0   8   2    35992.61    40060.13    483.87 o 
   2   8   2     2866.85     3176.27     66.53 o 
   4   8   2     5694.68     5234.90     96.43 o 
   6   8   2     3158.00     3267.12     84.90 o 
   8   8   2     3003.59     3075.63    128.46 o 
  10   8   2      852.77      864.42     50.09 o 
  12   8   2      850.33      889.58     53.95 o 
  14   8   2      212.00      157.13     51.31 o 
  16   8   2     2082.94     2321.19    118.72 o 
  18   8   2      152.14      188.76     74.99 o 
  20   8   2      566.20      771.30     99.90 o 
 -21   9   2       46.41      102.95     76.18 o 
 -19   9   2       58.81       -7.55     62.47 o 
 -17   9   2     1345.43     1334.20     84.79 o 
 -15   9   2     8262.52     8097.22    180.54 o 
 -13   9   2       56.65      117.83     60.58 o 
 -11   9   2     7733.28     7575.26    198.35 o 
  -9   9   2     4455.13     4145.88    130.69 o 
  -7   9   2      128.18      159.50     25.70 o 
  -5   9   2    12069.10    11804.37    179.68 o 
  -3   9   2    26702.93    26524.03    329.82 o 
  -1   9   2      158.30      137.50     18.61 o 
   1   9   2    22425.86    22337.89    282.36 o 
   3   9   2    14639.80    14145.09    210.98 o 
   5   9   2     1718.79     1896.42     58.63 o 
   7   9   2     2261.51     2043.75     92.16 o 
   9   9   2     8011.57     7460.46    138.16 o 
  11   9   2        7.79       45.85     36.07 o 
  13   9   2     8828.56     8277.12    157.33 o 
  15   9   2      885.37      926.60     79.90 o 
  17   9   2      631.15      712.39     92.67 o 
  19   9   2      225.08      147.77     94.04 o 
  21   9   2      513.63      674.28    102.12 o 
 -22  10   2       27.31       -8.44     80.27 o 
 -20  10   2      857.14     1035.55     90.22 o 
 -18  10   2       85.92      171.79     66.40 o 
 -16  10   2       10.40      -24.11     52.53 o 
 -14  10   2      126.24      159.46     51.83 o 
 -12  10   2      126.62       88.05     45.17 o 
 -10  10   2        2.69        0.90     31.09 o 
  -8  10   2     3285.31     3066.09    112.72 o 
  -6  10   2     1388.29     1164.77     47.16 o 
  -4  10   2     1608.10     1881.54     46.80 o 
  -2  10   2      144.17      176.84     27.83 o 
   0  10   2      151.88      225.01     25.28 o 
   2  10   2      787.80      962.87     44.63 o 
   4  10   2       89.94       47.58     29.34 o 
   6  10   2     2481.54     2434.37     69.46 o 
   8  10   2      396.74      472.31     43.47 o 
  10  10   2       27.53       67.11     36.54 o 
  12  10   2      180.13      134.96     42.86 o 
  14  10   2       38.56       18.88     71.50 o 
  16  10   2      177.22      226.99     80.53 o 
  18  10   2     1007.56     1051.38    106.00 o 
  20  10   2       43.23       25.89     80.32 o 
 -21  11   2      516.11      601.06    102.43 o 
 -19  11   2     1231.11     1347.02    105.39 o 
 -17  11   2      119.89      191.78     64.29 o 
 -15  11   2       11.90      -21.92     53.82 o 
 -13  11   2     3591.92     3111.32    167.92 o 
 -11  11   2      243.63      195.89     49.25 o 
  -9  11   2     4258.07     3893.80    113.34 o 
  -7  11   2        4.98       19.28     28.38 o 
  -5  11   2     2769.14     2643.32     89.32 o 
  -3  11   2      680.66      645.79     34.05 o 
  -1  11   2        9.16       42.25     21.54 o 
   1  11   2      887.45      942.05     45.96 o 
   3  11   2     3672.23     3527.55    118.22 o 
   5  11   2       20.29       17.80     29.99 o 
   7  11   2     6247.10     5700.86    121.29 o 
   9  11   2     1174.59     1133.56     82.69 o 
  11  11   2     3890.28     3331.46     93.06 o 
  13  11   2      118.49      205.21     56.72 o 
  15  11   2        3.50       18.54     97.51 o 
  17  11   2      765.30      828.84    102.29 o 
  19  11   2      525.02      536.73    147.35 o 
 -20  12   2      867.81      927.39    136.22 o 
 -18  12   2     2667.15     2828.45    121.92 o 
 -16  12   2       94.65      106.90     56.49 o 
 -14  12   2     5122.92     5084.59    145.49 o 
 -12  12   2     1377.22     1394.29     80.56 o 
 -10  12   2       88.14      117.72     44.98 o 
  -8  12   2       39.21       33.91     32.79 o 
  -6  12   2       47.68       59.73     31.24 o 
  -4  12   2     4991.66     5094.45    101.63 o 
  -2  12   2     9557.53     9612.07    143.56 o 
   0  12   2    11132.88    11018.84    219.53 o 
   2  12   2     4508.54     4638.76    101.07 o 
   4  12   2       51.17       23.88     32.88 o 
   6  12   2       49.35       50.68     36.15 o 
   8  12   2      636.94      660.20     52.71 o 
  10  12   2      331.21      439.66     52.39 o 
  12  12   2     5143.25     4698.81    132.49 o 
  14  12   2       43.48       36.56     66.19 o 
  16  12   2     2901.76     2867.46    144.28 o 
  18  12   2     1017.75     1045.38    176.27 o 
 -19  13   2      559.26      643.63    107.05 o 
 -17  13   2        6.13       80.01     67.45 o 
 -15  13   2        5.85       14.97     55.50 o 
 -13  13   2     1065.71      988.80     86.86 o 
 -11  13   2     1355.43     1324.83     78.97 o 
  -9  13   2     5092.13     4867.15    114.77 o 
  -7  13   2      391.38      417.69     42.53 o 
  -5  13   2    10593.19    10005.27    167.88 o 
  -3  13   2     1212.27     1193.20     51.93 o 
  -1  13   2       12.94      -33.22     33.22 o 
   1  13   2      487.30      512.84     48.34 o 
   3  13   2    10281.21    10450.49    179.01 o 
   5  13   2     1655.62     1711.35     66.82 o 
   7  13   2     2056.59     1927.72     92.25 o 
   9  13   2     1137.89     1110.22     63.30 o 
  11  13   2      537.10      511.56     56.14 o 
  13  13   2       31.22       45.47     71.73 o 
  15  13   2       78.02      133.46     77.18 o 
  17  13   2      580.11      512.60     96.20 o 
 -18  14   2      447.86      388.68     92.05 o 
 -16  14   2       28.21       95.01     63.59 o 
 -14  14   2      309.84      301.30     66.29 o 
 -12  14   2     4342.02     4226.69    128.85 o 
 -10  14   2     1719.06     1767.47     87.87 o 
  -8  14   2      711.46      906.97     55.31 o 
  -6  14   2     1745.88     1693.14     64.58 o 
  -4  14   2     2140.32     2210.74     79.55 o 
  -2  14   2      600.13      636.99     53.82 o 
   0  14   2      358.89      334.44     56.64 o 
   2  14   2     1824.84     1872.05     82.23 o 
   4  14   2     1579.51     1421.14     64.35 o 
   6  14   2     1148.65     1272.72     63.67 o 
   8  14   2     1085.37      959.55     61.41 o 
  10  14   2     5694.87     5541.06    130.85 o 
  12  14   2       40.61      127.94     72.21 o 
  14  14   2       22.02       29.27     77.17 o 
  16  14   2      448.20      436.74     94.43 o 
 -17  15   2     4688.44     4911.83    180.50 o 
 -15  15   2     1796.18     1757.90    103.48 o 
 -13  15   2     1182.29     1501.95    170.86 o 
 -11  15   2     1131.55     1248.53    103.91 o 
  -9  15   2     1035.00      962.87     71.66 o 
  -7  15   2      322.28      401.17     46.78 o 
  -5  15   2     1831.63     1743.07     89.35 o 
  -3  15   2     9114.11     9223.13    184.77 o 
  -1  15   2        2.12       23.64     40.18 o 
   1  15   2     9168.35     9047.38    202.96 o 
   3  15   2     1942.31     2092.54     76.07 o 
   5  15   2      134.92      286.58     48.59 o 
   7  15   2      453.27      539.86     84.39 o 
   9  15   2      925.40      935.78     68.57 o 
  11  15   2     2563.42     2568.40    130.93 o 
  13  15   2      672.10      636.83     95.90 o 
  15  15   2     5126.76     4902.04    186.84 o 
 -16  16   2      754.30      962.80    156.00 o 
 -14  16   2       59.67      -51.81     94.39 o 
 -12  16   2     3290.75     3094.60    121.60 o 
 -10  16   2     1351.14     1529.57     87.15 o 
  -8  16   2     2926.62     3033.21    157.95 o 
  -6  16   2       34.60       60.57     45.17 o 
  -4  16   2     5728.80     5433.61    134.26 o 
  -2  16   2      201.32      178.59     60.97 o 
   0  16   2      405.04      422.52     54.68 o 
   2  16   2     5357.61     5142.50    132.27 o 
   4  16   2        1.22       11.20     44.94 o 
   6  16   2     3495.50     3370.75    119.02 o 
   8  16   2      546.31      567.28     57.43 o 
  10  16   2     2658.36     2763.22    204.75 o 
  12  16   2       78.22     -118.80    156.24 o 
  14  16   2      823.79     1115.28    114.40 o 
 -15  17   2      366.83      556.03     86.17 o 
 -13  17   2      766.80      971.20    122.36 o 
 -11  17   2      541.04      744.59     78.14 o 
  -9  17   2     2880.64     3158.90    201.75 o 
  -7  17   2      350.68      349.26     59.11 o 
  -5  17   2     3150.94     3206.51    123.56 o 
  -3  17   2      718.74      690.96     64.64 o 
  -1  17   2       26.47       30.80     47.45 o 
   1  17   2     1071.57     1072.58     72.23 o 
   3  17   2     1710.80     1798.61    117.48 o 
   5  17   2      539.34      604.98     85.11 o 
   7  17   2     2068.78     2334.06    101.17 o 
   9  17   2      767.84      906.91    135.70 o 
  11  17   2      480.28      528.18    115.65 o 
  13  17   2      422.65      549.90     99.61 o 
 -12  18   2      218.94      237.37     85.72 o 
 -10  18   2      224.75      277.15     75.84 o 
  -8  18   2      378.33      230.20     69.74 o 
  -6  18   2     1464.23     1445.86     85.57 o 
  -4  18   2      351.30      481.77     62.33 o 
  -2  18   2     1936.15     1839.24     89.49 o 
   0  18   2     1968.80     2085.73     95.20 o 
   2  18   2      330.71      321.18     59.53 o 
   4  18   2     1596.52     1659.59     90.78 o 
   6  18   2      444.96      332.33     61.79 o 
   8  18   2      240.83      294.62     90.65 o 
  10  18   2       29.47       35.51     74.89 o 
 -11  19   2      377.55      419.54     90.23 o 
  -9  19   2     2614.22     2863.31    159.87 o 
  -7  19   2      145.43       33.88     67.77 o 
  -5  19   2      975.11      990.82     79.35 o 
  -3  19   2       37.28       49.56     56.13 o 
  -1  19   2        0.10       25.97     54.79 o 
   1  19   2       20.80      -29.79     54.69 o 
   3  19   2     1468.19     1439.20     88.80 o 
   5  19   2      472.50      471.39     66.93 o 
   7  19   2     2979.64     3291.66    141.97 o 
   9  19   2      887.84      874.00    122.41 o 
  -8  20   2     4111.98     4774.40    239.12 o 
  -6  20   2      261.48      265.24     77.43 o 
  -4  20   2      481.28      570.63     74.08 o 
  -2  20   2       62.66       29.90     82.85 o 
   0  20   2      181.78      173.08     62.58 o 
   2  20   2      433.40      439.75     99.46 o 
   4  20   2        8.20       73.59     62.96 o 
   6  20   2     3156.05     3309.91    150.32 o 
  -3  21   2     4876.15     5332.20    159.26 o 
  -1  21   2       71.49       82.57     65.63 o 
   1  21   2     4267.76     4574.11    212.89 o 
 -25   1   3      100.92       55.78     63.33 o 
 -23   1   3      190.51      285.01     75.76 o 
 -21   1   3      225.33      148.85     54.28 o 
 -19   1   3        3.20      -41.59     41.59 o 
 -17   1   3      141.39      137.98     44.07 o 
 -15   1   3     1806.74     1621.08     60.92 o 
 -13   1   3     6558.50     6535.62    103.31 o 
 -11   1   3    14994.62    14076.21    185.51 o 
  -9   1   3     1011.92      841.47     24.77 o 
  -7   1   3      643.83      614.05     23.35 o 
  -5   1   3     2504.79     2075.96     39.18 o 
  -3   1   3    28614.52    30894.53    367.05 o 
  -1   1   3      400.33      364.18     15.86 o 
   1   1   3    26124.54    26602.11    348.80 o 
   3   1   3    11379.17    10818.68    137.21 o 
   5   1   3     3223.78     3883.36     61.28 o 
   7   1   3      732.03      427.00     31.78 o 
   9   1   3     8496.29     8808.89    122.16 o 
  11   1   3     2206.38     2457.33     54.68 o 
  13   1   3     2193.52     2158.71     56.53 o 
  15   1   3     1079.29     1066.81     53.73 o 
  17   1   3       68.59       28.93     37.14 o 
  19   1   3     2392.02     2487.86    105.85 o 
  21   1   3      121.31       74.16    138.93 o 
 -24   2   3     1229.81     1341.63     93.54 o 
 -22   2   3       13.83      -48.40     52.71 o 
 -20   2   3     1783.87     1770.47     87.54 o 
 -18   2   3      376.86      427.67     54.62 o 
 -16   2   3     6838.57     6155.40    185.60 o 
 -14   2   3     3010.05     2919.03     73.88 o 
 -12   2   3    11479.59    11337.61    156.30 o 
 -10   2   3     7088.78     8168.24    114.20 o 
  -8   2   3    17237.38    16446.90    230.13 o 
  -6   2   3    18539.11    18247.63    248.39 o 
  -4   2   3    25024.74    28502.96    340.57 o 
  -2   2   3    40133.24    42511.35    614.08 o 
   0   2   3     5830.14     5846.79     85.71 o 
   2   2   3     2838.19     3143.92     53.03 o 
   4   2   3      139.51      329.37     19.67 o 
   6   2   3    13429.86    13425.03    163.87 o 
   8   2   3     1008.76     1139.33     37.42 o 
  10   2   3    14310.81    13360.91    175.84 o 
  12   2   3     7792.79     7671.59    111.21 o 
  14   2   3     2733.08     2683.67     67.63 o 
  16   2   3     2770.59     2638.86     70.65 o 
  18   2   3       22.44       93.69     47.39 o 
  20   2   3      115.87       72.65     66.74 o 
  22   2   3      265.81      210.51    131.92 o 
 -25   3   3      380.20      632.21    131.48 o 
 -23   3   3      762.94      653.20     94.11 o 
 -21   3   3      315.36      374.26     60.11 o 
 -19   3   3     8249.19     7285.78    278.47 o 
 -17   3   3        4.70      -18.77     35.27 o 
 -15   3   3     8529.92     8187.93    225.88 o 
 -13   3   3     5119.94     5493.73    105.54 o 
 -11   3   3      906.48      826.17     39.76 o 
  -9   3   3       46.91       46.39     18.95 o 
  -7   3   3      265.60      374.30     22.39 o 
  -5   3   3    23177.88    25135.09    303.82 o 
  -3   3   3     3840.77     4314.16     61.20 o 
  -1   3   3    15303.66    16986.13    207.11 o 
   1   3   3       70.75       71.55     14.33 o 
   3   3   3      581.57      543.83     18.84 o 
   5   3   3    34188.59    37608.33    459.10 o 
   7   3   3        1.22       10.15     16.89 o 
   9   3   3    19798.98    20272.41    248.53 o 
  11   3   3      571.37      662.60     36.74 o 
  13   3   3      177.46      195.81     31.77 o 
  15   3   3      709.70      686.27     43.54 o 
  17   3   3       46.14       66.73     43.10 o 
  19   3   3     1227.88     1382.54    103.40 o 
  21   3   3      214.65      377.60    104.29 o 
 -24   4   3      357.17      297.99     85.20 o 
 -22   4   3        1.85      -19.01     67.83 o 
 -20   4   3      500.00      473.21     75.96 o 
 -18   4   3     2734.09     2577.69    105.94 o 
 -16   4   3    10640.27    10089.71    228.91 o 
 -14   4   3    17337.85    16315.22    248.78 o 
 -12   4   3    13851.81    13566.12    183.51 o 
 -10   4   3    10477.40    10253.64    159.37 o 
  -8   4   3    20527.86    21678.43    299.99 o 
  -6   4   3      119.36      234.80     19.67 o 
  -4   4   3      303.17      379.09     17.08 o 
  -2   4   3      360.05      186.40     15.38 o 
   0   4   3    35193.98    35476.63    394.62 o 
   2   4   3       62.36       90.00     12.02 o 
   4   4   3    83512.01    86462.52    948.74 o 
   6   4   3     5562.18     5296.98     77.99 o 
   8   4   3     2246.49     1960.96     47.34 o 
  10   4   3     1382.57     1289.00     52.93 o 
  12   4   3        7.70       36.28     27.08 o 
  14   4   3      553.92      596.39     59.91 o 
  16   4   3     3423.66     3489.33     95.90 o 
  18   4   3     2748.70     2957.62    130.66 o 
  20   4   3     1772.24     1920.31    168.48 o 
  22   4   3      592.02      678.28    145.95 o 
 -23   5   3     1763.68     1846.82    147.53 o 
 -21   5   3     4620.33     4610.20    165.86 o 
 -19   5   3     6899.83     6782.39    241.44 o 
 -17   5   3     5315.38     5309.92    117.85 o 
 -15   5   3     8593.47     8150.98    191.68 o 
 -13   5   3      215.88      245.43     33.32 o 
 -11   5   3     1124.40     1291.13     52.61 o 
  -9   5   3    28387.59    26929.95    334.47 o 
  -7   5   3     1845.72     1967.85     58.89 o 
  -5   5   3    47917.12    49478.78    588.76 o 
  -3   5   3      287.36      526.94     18.16 o 
  -1   5   3    30818.89    32994.77    369.11 o 
   1   5   3      389.32      286.58     15.56 o 
   3   5   3      137.89      110.44     18.39 o 
   5   5   3     4047.18     4123.72     91.04 o 
   7   5   3      777.03      644.17     41.99 o 
   9   5   3     8816.30     8067.90    125.98 o 
  11   5   3     1545.33     1463.28     51.78 o 
  13   5   3     1919.14     1978.76     62.65 o 
  15   5   3      171.66      200.41     44.77 o 
  17   5   3     1364.21     1187.30    176.29 o 
  19   5   3      617.38      595.79     88.35 o 
  21   5   3     1226.75     1192.87    192.26 o 
 -24   6   3      804.08      773.95    101.49 o 
 -22   6   3        3.04       19.80     72.00 o 
 -20   6   3     2693.86     2774.17    129.09 o 
 -18   6   3       29.69      -10.62     48.15 o 
 -16   6   3     1109.40     1082.06     57.66 o 
 -14   6   3    10585.20    10299.74    174.51 o 
 -12   6   3     1433.43     1522.05     54.28 o 
 -10   6   3    11114.66    11002.71    153.08 o 
  -8   6   3      306.55      245.23     27.20 o 
  -6   6   3    18322.94    19555.19    245.56 o 
  -4   6   3     5490.18     5199.20     76.75 o 
  -2   6   3     5668.83     5981.53     85.20 o 
   0   6   3    46883.48    50987.06    606.23 o 
   2   6   3     1818.90     2048.72     38.07 o 
   4   6   3    24450.98    24955.79    309.26 o 
   6   6   3     4574.52     4446.82     75.96 o 
   8   6   3    11141.44    11026.44    161.82 o 
  10   6   3     7654.02     7860.44    126.64 o 
  12   6   3     2947.17     2869.33    112.61 o 
  14   6   3     8653.84     8652.37    160.88 o 
  16   6   3       20.68       19.75     61.16 o 
  18   6   3     3320.94     3423.78    148.95 o 
  20   6   3      594.41      698.98    145.90 o 
 -23   7   3      409.67      413.20     88.93 o 
 -21   7   3      801.55      755.56     93.77 o 
 -19   7   3     1641.28     1848.71     95.50 o 
 -17   7   3     1375.57     1373.70    143.01 o 
 -15   7   3    12179.39    11471.23    222.99 o 
 -13   7   3     2395.18     2128.82     71.86 o 
 -11   7   3    27078.84    25967.04    604.57 o 
  -9   7   3     4062.77     4432.17     76.31 o 
  -7   7   3    23064.20    24654.13    308.14 o 
  -5   7   3     2003.89     2218.50     44.47 o 
  -3   7   3     3236.59     2517.89     46.68 o 
  -1   7   3     9800.79     9604.88    129.12 o 
   1   7   3    46378.32    47464.48    568.50 o 
   3   7   3    59447.21    62768.93    747.56 o 
   5   7   3    12956.37    12863.64    190.89 o 
   7   7   3     8850.90     8170.54    144.98 o 
   9   7   3     2941.42     3071.26     96.62 o 
  11   7   3     2887.45     2642.36     78.01 o 
  13   7   3     2168.95     2081.76     74.70 o 
  15   7   3     6960.60     7144.38    237.12 o 
  17   7   3     1494.32     1268.63    102.34 o 
  19   7   3     2185.37     2350.21    131.97 o 
  21   7   3       85.64       31.96    139.66 o 
 -22   8   3        0.03      -34.17     73.90 o 
 -20   8   3     8269.27     8243.11    228.43 o 
 -18   8   3       19.86      -16.28     53.35 o 
 -16   8   3     4429.59     4629.39    130.46 o 
 -14   8   3       91.72       56.99     43.11 o 
 -12   8   3      453.47      429.08     54.29 o 
 -10   8   3     2017.48     1923.55     78.35 o 
  -8   8   3     6027.44     5504.01     88.57 o 
  -6   8   3    20152.03    18419.59    236.22 o 
  -4   8   3     4531.03     4219.73     69.26 o 
  -2   8   3    31398.31    31079.24    379.80 o 
   0   8   3    12186.14    13803.78    180.47 o 
   2   8   3     3940.22     3741.15     64.25 o 
   4   8   3     1111.99     1504.99     49.78 o 
   6   8   3    20405.53    20238.47    291.47 o 
   8   8   3    18569.27    18129.80    270.55 o 
  10   8   3    14788.88    14094.95    337.04 o 
  12   8   3     2274.46     2248.46     76.16 o 
  14   8   3     7849.78     7419.70    169.97 o 
  16   8   3        5.82       45.77     64.04 o 
  18   8   3      642.55      420.50     84.78 o 
  20   8   3      767.80      888.68    107.10 o 
 -23   9   3     1436.25     1358.69    119.88 o 
 -21   9   3      747.53      729.06     92.65 o 
 -19   9   3     4494.75     4507.57    144.09 o 
 -17   9   3      879.57      869.54     75.24 o 
 -15   9   3    10810.79    10898.30    257.45 o 
 -13   9   3     2788.48     2553.95     90.50 o 
 -11   9   3    12982.27    12453.12    343.14 o 
  -9   9   3     7345.14     7327.70    166.79 o 
  -7   9   3       34.81       46.81     19.16 o 
  -5   9   3    37244.44    39529.55    528.67 o 
  -3   9   3       62.56      117.71     19.12 o 
  -1   9   3    13702.92    14273.80    188.35 o 
   1   9   3     5062.13     4776.04     78.75 o 
   3   9   3     5356.94     5786.21    135.72 o 
   5   9   3    10274.49     9873.25    288.90 o 
   7   9   3     2493.42     2336.19     67.61 o 
   9   9   3     8701.57     8344.44    208.54 o 
  11   9   3     3502.28     3436.01     92.77 o 
  13   9   3     4575.56     4205.32    124.57 o 
  15   9   3     1430.14     1593.08    109.72 o 
  17   9   3       12.96       26.09     71.42 o 
  19   9   3     2041.99     1921.74    160.88 o 
 -22  10   3        8.18      -80.92     80.92 o 
 -20  10   3     1152.15     1149.48     90.78 o 
 -18  10   3     4902.35     4917.03    146.33 o 
 -16  10   3     1701.50     1664.62     90.08 o 
 -14  10   3     8774.03     9139.35    195.42 o 
 -12  10   3     3574.89     3723.46    219.17 o 
 -10  10   3    16114.00    15532.79    291.17 o 
  -8  10   3     1009.45      924.78     45.96 o 
  -6  10   3     1258.31     1348.80     39.94 o 
  -4  10   3     3998.49     4052.39    121.76 o 
  -2  10   3     2063.11     1961.42     53.14 o 
   0  10   3    44987.27    45697.54    555.63 o 
   2  10   3     2112.56     2226.10     61.95 o 
   4  10   3    28412.86    28168.42    394.89 o 
   6  10   3      163.64      160.48     33.86 o 
   8  10   3    12116.78    11632.83    467.52 o 
  10  10   3     1139.22     1060.86     58.82 o 
  12  10   3       10.62      -18.08     46.44 o 
  14  10   3     2985.65     2576.40    126.69 o 
  16  10   3      648.04      783.25     98.06 o 
  18  10   3     1275.79     1417.43    120.33 o 
 -21  11   3     2105.37     2136.68    118.29 o 
 -19  11   3     2554.18     2641.12    191.22 o 
 -17  11   3     1380.07     1302.02     87.46 o 
 -15  11   3       30.28      -34.94     57.49 o 
 -13  11   3       84.75       34.25     46.42 o 
 -11  11   3     2485.95     2418.97    163.47 o 
  -9  11   3     8538.41     8130.17    144.85 o 
  -7  11   3     1766.51     1822.32     60.85 o 
  -5  11   3    18077.22    16920.76    305.76 o 
  -3  11   3     4767.09     4480.39     79.82 o 
  -1  11   3    12925.10    12952.53    179.13 o 
   1  11   3     2277.65     2201.83     63.47 o 
   3  11   3      419.73      377.26     38.51 o 
   5  11   3     5446.87     5220.23    108.65 o 
   7  11   3     1605.91     1529.32     73.83 o 
   9  11   3    13907.50    13320.19    221.09 o 
  11  11   3      801.37      847.76     68.77 o 
  13  11   3    12727.66    12604.33    298.71 o 
  15  11   3      810.78      890.82     96.62 o 
  17  11   3      205.30      216.76    101.73 o 
  19  11   3       20.43      -13.36     84.35 o 
 -20  12   3     1547.62     1630.60    122.01 o 
 -18  12   3      811.78      746.89     81.35 o 
 -16  12   3      532.28      756.61     78.24 o 
 -14  12   3      807.37      842.70     72.63 o 
 -12  12   3      217.31      145.43     62.79 o 
 -10  12   3     2013.05     2223.98     98.79 o 
  -8  12   3     4138.49     3543.77    121.84 o 
  -6  12   3     2607.06     2584.39     83.70 o 
  -4  12   3     9787.43     9578.77    169.60 o 
  -2  12   3      862.14      874.34     39.61 o 
   0  12   3     6111.11     6206.66    118.30 o 
   2  12   3     4512.76     4362.60    111.52 o 
   4  12   3     5127.65     4844.52    117.59 o 
   6  12   3      708.33      736.89     51.64 o 
   8  12   3     1134.40     1092.67     61.55 o 
  10  12   3    10235.30     9106.83    279.94 o 
  12  12   3       54.54       64.08     55.85 o 
  14  12   3     2174.90     2243.70    130.89 o 
  16  12   3      192.16      294.52     89.33 o 
  18  12   3      652.45      666.88    131.92 o 
 -19  13   3     1065.07     1162.96     97.35 o 
 -17  13   3      413.97      484.47     74.26 o 
 -15  13   3     2538.72     2721.50    112.08 o 
 -13  13   3      371.28      524.13     64.93 o 
 -11  13   3     7288.98     7447.69    171.17 o 
  -9  13   3      234.63      299.56     50.84 o 
  -7  13   3      681.64      675.93     46.77 o 
  -5  13   3      138.05      187.02     34.87 o 
  -3  13   3    11053.95    10700.56    198.02 o 
  -1  13   3     3494.62     3421.22    239.68 o 
   1  13   3     9615.62     9284.56    181.63 o 
   3  13   3     6822.82     6436.07    142.18 o 
   5  13   3     6146.98     5642.81    221.44 o 
   7  13   3     5176.07     5010.46    129.85 o 
   9  13   3      503.95      496.08     62.87 o 
  11  13   3       72.21       87.41     52.56 o 
  13  13   3       75.86      -69.39     69.39 o 
  15  13   3     1556.86     1698.67    236.31 o 
  17  13   3      135.00       45.39     87.23 o 
 -18  14   3        2.14       70.80     67.08 o 
 -16  14   3      960.28     1179.16     90.90 o 
 -14  14   3      449.83      369.30     66.03 o 
 -12  14   3      209.38      284.65     60.44 o 
 -10  14   3     1267.48     1216.56     75.17 o 
  -8  14   3     3030.03     2983.83     87.79 o 
  -6  14   3     2694.38     2790.68     99.56 o 
  -4  14   3     7144.91     6627.67    143.23 o 
  -2  14   3     1054.41      950.57     60.83 o 
   0  14   3      196.94      197.07     44.00 o 
   2  14   3     3697.23     3483.97    122.86 o 
   4  14   3        7.00       -7.75     38.91 o 
   6  14   3     1914.19     1901.67     78.22 o 
   8  14   3      750.88      628.34     57.86 o 
  10  14   3     3593.60     3674.73    123.56 o 
  12  14   3     1244.35     1238.08    105.03 o 
  14  14   3      401.03      664.82     95.98 o 
  16  14   3      404.78      518.18    103.28 o 
 -17  15   3       81.15       14.08    102.68 o 
 -15  15   3     1088.03     1155.22    124.78 o 
 -13  15   3        6.89      -35.02     56.97 o 
 -11  15   3      118.06      137.32     72.52 o 
  -9  15   3       35.87      -14.03     48.73 o 
  -7  15   3      704.69      786.71     54.73 o 
  -5  15   3      402.83      432.72     53.30 o 
  -3  15   3      441.63      503.33     69.54 o 
  -1  15   3      379.67      359.21     50.45 o 
   1  15   3        6.20        2.26     46.39 o 
   3  15   3     2099.74     1690.09     72.39 o 
   5  15   3     1327.23     1126.53     65.69 o 
   7  15   3      291.90      142.88     54.32 o 
   9  15   3     1621.65     1637.07     89.82 o 
  11  15   3      172.08      112.60     74.61 o 
  13  15   3       12.47       -5.23     75.06 o 
  15  15   3        4.89      -77.24     81.04 o 
 -16  16   3       79.18       60.18     98.65 o 
 -14  16   3     1789.06     1808.25    111.41 o 
 -12  16   3       56.41       19.50     57.86 o 
 -10  16   3      602.89      649.03     66.39 o 
  -8  16   3     1087.13     1215.06    118.36 o 
  -6  16   3      687.83      681.79     65.76 o 
  -4  16   3      110.76      135.08     48.50 o 
  -2  16   3     1620.88     1511.24     78.48 o 
   0  16   3     6759.24     6392.77    150.02 o 
   2  16   3       62.71       11.37     45.62 o 
   4  16   3     2707.38     2802.90     99.86 o 
   6  16   3      222.90      288.57     52.15 o 
   8  16   3      350.13      363.94     65.37 o 
  10  16   3      116.72       95.98     74.61 o 
  12  16   3      494.48      510.20    132.49 o 
  14  16   3      577.62      644.56    103.43 o 
 -15  17   3      308.17      325.20     83.14 o 
 -13  17   3      213.35      244.15     69.29 o 
 -11  17   3      863.90      886.47     89.27 o 
  -9  17   3     1868.98     2036.79    112.88 o 
  -7  17   3        2.32      -71.21     71.21 o 
  -5  17   3     2907.07     2962.94    123.16 o 
  -3  17   3      762.52      796.10     66.90 o 
  -1  17   3       65.22      110.12     49.58 o 
   1  17   3      418.28      581.42     62.57 o 
   3  17   3        4.21       59.84     50.78 o 
   5  17   3       74.87      125.48     54.58 o 
   7  17   3      704.28      798.11     90.63 o 
   9  17   3      699.82      799.75     80.64 o 
  11  17   3      471.10      654.97    103.30 o 
 -14  18   3       31.34      -29.41     70.84 o 
 -12  18   3        1.12       25.11     77.50 o 
 -10  18   3      520.50      814.73    114.63 o 
  -8  18   3      376.63      341.07     72.90 o 
  -6  18   3       14.91      -27.46     55.50 o 
  -4  18   3       91.67      142.81     54.09 o 
  -2  18   3      162.64      107.42     54.69 o 
   0  18   3       23.11       76.99     52.24 o 
   2  18   3        0.51        7.47     53.09 o 
   4  18   3      192.81      274.87     81.37 o 
   6  18   3     1559.08     1516.33    157.94 o 
   8  18   3      518.15      454.17     82.82 o 
  10  18   3        3.52        0.89     80.00 o 
 -11  19   3      182.96      267.21    134.72 o 
  -9  19   3      515.23      458.00     91.41 o 
  -7  19   3       10.33      -65.23     65.23 o 
  -5  19   3     1223.10     1403.07     87.35 o 
  -3  19   3       66.50       30.96     55.68 o 
  -1  19   3       10.78       47.60     56.73 o 
   1  19   3      139.70      107.83     59.98 o 
   3  19   3      199.17      188.77     71.36 o 
   5  19   3       99.60       73.84     69.35 o 
   7  19   3      555.94      806.13    149.32 o 
   9  19   3      147.15      293.87    110.08 o 
  -8  20   3      398.04      214.13     98.43 o 
  -6  20   3       80.74       27.26     72.11 o 
  -4  20   3      496.68      589.29     73.87 o 
  -2  20   3     1742.80     1990.67    103.62 o 
   0  20   3      307.87      499.91    145.64 o 
   2  20   3      561.61      460.25     83.81 o 
   4  20   3       37.98       54.29     69.31 o 
   6  20   3        3.06       -3.99     75.30 o 
  -3  21   3        0.15       -0.30     63.91 o 
  -1  21   3        2.04      -37.87     63.19 o 
   1  21   3      175.26      156.70     81.59 o 
 -24   0   4      487.69      463.98    103.85 o 
 -22   0   4      978.68     1049.61    173.32 o 
 -20   0   4     7742.60     8499.54    265.45 o 
 -18   0   4     5377.25     5499.54    224.54 o 
 -16   0   4    17667.05    16817.37    529.07 o 
 -14   0   4    15548.78    14947.10    285.40 o 
 -12   0   4     7989.47     9164.38    182.54 o 
 -10   0   4    18578.70    22217.43    390.64 o 
  -8   0   4     2829.91     3660.10     80.91 o 
  -6   0   4    68090.42    71303.65   1185.84 o 
  -4   0   4    55211.91    64782.98   1077.94 o 
  -2   0   4  1219039.63  1326450.88  36485.46 o 
   0   0   4     1416.09     1860.92     61.51 o 
   2   0   4    77103.39    83945.11   1392.15 o 
   4   0   4     1058.45      775.11     34.18 o 
   6   0   4    19447.47    23493.87    413.17 o 
   8   0   4    12428.70    14061.50    266.51 o 
  10   0   4     7704.41     7189.91    144.29 o 
  12   0   4    20200.69    19016.54    324.15 o 
  14   0   4     3957.16     4022.29    113.47 o 
  16   0   4     9781.79     9922.37    230.83 o 
  18   0   4     1729.13     1658.14    120.47 o 
  20   0   4     2767.69     2471.34    221.73 o 
 -25   1   4      886.88      899.60    110.19 o 
 -23   1   4     4277.57     4418.20    140.48 o 
 -21   1   4     3611.09     3523.04    116.80 o 
 -19   1   4       28.66       51.32     43.31 o 
 -17   1   4     2690.49     2465.25    152.73 o 
 -15   1   4     6376.51     6208.51    158.44 o 
 -13   1   4     6018.64     5831.45     92.66 o 
 -11   1   4    23793.65    23548.14    293.63 o 
  -9   1   4      928.86      809.98     29.82 o 
  -7   1   4    29208.93    30312.96    404.33 o 
  -5   1   4     7704.71     9132.17    118.57 o 
  -3   1   4    35162.54    42207.13    546.27 o 
  -1   1   4    17695.38    20822.19    252.38 o 
   1   1   4    17258.60    20130.23    269.81 o 
   3   1   4    30358.48    31632.70    380.37 o 
   5   1   4     1136.97     1303.60     32.03 o 
   7   1   4    26869.33    25464.34    318.15 o 
   9   1   4     1321.18     1271.73     40.40 o 
  11   1   4    10384.12    10367.93    138.00 o 
  13   1   4     2797.25     2795.58     75.19 o 
  15   1   4     1579.07     1388.61     54.63 o 
  17   1   4     3436.34     3226.98    130.45 o 
  19   1   4     3579.07     3550.50    171.38 o 
  21   1   4     2087.93     1637.73    210.51 o 
 -24   2   4       64.57      100.06     64.96 o 
 -22   2   4     6044.39     5967.59    158.28 o 
 -20   2   4      574.29      407.97     57.26 o 
 -18   2   4     2026.09     1933.70     82.06 o 
 -16   2   4    10380.52     9966.52    234.83 o 
 -14   2   4      257.74      195.64     32.78 o 
 -12   2   4    39023.51    41942.23    656.53 o 
 -10   2   4    20154.64    21191.41    304.06 o 
  -8   2   4    26856.03    27602.81    372.08 o 
  -6   2   4      443.95      440.06     21.56 o 
  -4   2   4    52301.61    58196.34    685.94 o 
  -2   2   4    87559.32   100031.12   1170.02 o 
   0   2   4    34861.62    38902.40    507.62 o 
   2   2   4     3659.01     3876.26     65.32 o 
   4   2   4    20165.70    19603.60    243.43 o 
   6   2   4    40771.43    42633.29    514.50 o 
   8   2   4    35847.51    37695.91    432.60 o 
  10   2   4     5304.66     5047.19     85.74 o 
  12   2   4    11332.60    11060.94    148.10 o 
  14   2   4      288.37      312.38     35.30 o 
  16   2   4     1831.87     1792.45     74.57 o 
  18   2   4     3936.24     3945.16    126.34 o 
  20   2   4       59.53      216.12    137.53 o 
 -25   3   4       55.65        8.89     78.89 o 
 -23   3   4       15.55      -31.77     59.75 o 
 -21   3   4     8858.57     8745.71    197.73 o 
 -19   3   4      550.31      527.84     71.50 o 
 -17   3   4    12235.27    12179.61    232.20 o 
 -15   3   4     1003.04      994.82     50.34 o 
 -13   3   4     3147.88     2599.56     66.29 o 
 -11   3   4     4796.54     5946.49    120.15 o 
  -9   3   4     1007.73      870.14     33.09 o 
  -7   3   4    17251.49    19578.90    269.28 o 
  -5   3   4     3857.51     2998.24     48.23 o 
  -3   3   4    15951.20    15844.76    196.45 o 
  -1   3   4    13842.63    13431.42    167.96 o 
   1   3   4     9372.18     7892.10    131.21 o 
   3   3   4    13227.79    15493.28    194.84 o 
   5   3   4     4016.81     3872.04     63.67 o 
   7   3   4     3504.25     4453.82     71.27 o 
   9   3   4     4933.16     4327.85     76.07 o 
  11   3   4       36.25       31.92     26.88 o 
  13   3   4    12381.76    12283.72    164.38 o 
  15   3   4     1825.53     1872.58     87.73 o 
  17   3   4    12657.40    12264.25    213.84 o 
  19   3   4      192.19      201.06     91.64 o 
  21   3   4      255.01      185.24    144.55 o 
 -24   4   4       35.21       55.15     80.15 o 
 -22   4   4     2371.31     2726.44    135.99 o 
 -20   4   4      157.54      120.42     51.53 o 
 -18   4   4       13.05       21.49     41.58 o 
 -16   4   4     1147.77     1107.20     54.95 o 
 -14   4   4     2863.79     2737.77     72.32 o 
 -12   4   4    22635.48    22515.02    321.30 o 
 -10   4   4     4770.98     5249.71     95.07 o 
  -8   4   4    10642.07     9418.16    143.62 o 
  -6   4   4    32858.88    37552.52    450.77 o 
  -4   4   4    29035.82    31773.04    382.37 o 
  -2   4   4    14039.46    16269.75    221.65 o 
   0   4   4     9484.69     9917.44    128.76 o 
   2   4   4    41453.99    46798.73    612.66 o 
   4   4   4     4640.53     3834.58     59.05 o 
   6   4   4    13293.94    13430.67    167.39 o 
   8   4   4    10259.10     9949.45    135.60 o 
  10   4   4     3330.69     3216.26     68.18 o 
  12   4   4     1064.09     1096.19     48.64 o 
  14   4   4        2.97       28.61     35.59 o 
  16   4   4      663.83      582.09     75.47 o 
  18   4   4     1994.58     2166.42    120.88 o 
  20   4   4       67.32       60.50     76.55 o 
 -25   5   4      705.89      899.31    108.80 o 
 -23   5   4     2071.00     2081.95    134.14 o 
 -21   5   4     1511.13     1346.89    117.51 o 
 -19   5   4        1.58      -47.22     47.22 o 
 -17   5   4       65.51       48.68     38.60 o 
 -15   5   4      943.85      971.54     52.39 o 
 -13   5   4     5436.41     5741.99    123.70 o 
 -11   5   4     8216.93     8023.58    135.18 o 
  -9   5   4     1299.41     1339.88     43.66 o 
  -7   5   4     4885.00     4159.15     66.19 o 
  -5   5   4     1014.10     1384.73     32.24 o 
  -3   5   4    15412.17    17202.67    214.89 o 
  -1   5   4     9919.23    10848.84    131.73 o 
   1   5   4     5385.48     6471.15     85.90 o 
   3   5   4     3109.85     2467.65     43.88 o 
   5   5   4      345.72      376.87     22.22 o 
   7   5   4    19122.11    18047.27    221.34 o 
   9   5   4     1892.69     1978.44     61.98 o 
  11   5   4     2226.10     2106.63     62.88 o 
  13   5   4     1693.72     1649.81     69.09 o 
  15   5   4       13.30       37.00     56.47 o 
  17   5   4     2648.42     2461.40    124.75 o 
  19   5   4      675.56      721.49    155.50 o 
  21   5   4      723.40      940.26    195.07 o 
 -24   6   4      561.86      514.83     92.32 o 
 -22   6   4      389.41      421.44     88.01 o 
 -20   6   4     6703.37     6739.14    198.60 o 
 -18   6   4     2987.16     2789.27    104.38 o 
 -16   6   4     2648.57     2548.96     78.54 o 
 -14   6   4     1248.38     1091.59     53.96 o 
 -12   6   4      261.77      342.37     34.22 o 
 -10   6   4     1960.59     2409.81     55.23 o 
  -8   6   4    10041.54     9615.69    133.15 o 
  -6   6   4    26267.88    25703.97    316.98 o 
  -4   6   4     4678.48     4644.26     65.87 o 
  -2   6   4     2788.40     1840.00     35.64 o 
   0   6   4     6553.73     6075.85     82.42 o 
   2   6   4    23625.11    22516.52    283.50 o 
   4   6   4    14886.50    14386.53    176.76 o 
   6   6   4     1088.68     1426.67     47.99 o 
   8   6   4      185.69      230.39     32.18 o 
  10   6   4      749.39      767.56     42.48 o 
  12   6   4     7392.97     7391.53    189.01 o 
  14   6   4      327.51      370.94     56.89 o 
  16   6   4     9131.28     8876.23    231.77 o 
  18   6   4        4.09       16.28    105.32 o 
  20   6   4      526.43      608.71    121.95 o 
 -23   7   4      438.14      342.36     89.28 o 
 -21   7   4      452.55      434.99     85.74 o 
 -19   7   4        0.30        4.74     53.48 o 
 -17   7   4      559.20      542.74     62.16 o 
 -15   7   4      403.76      475.87     54.86 o 
 -13   7   4     2001.35     2024.83     71.17 o 
 -11   7   4     8132.75     8118.00    140.03 o 
  -9   7   4        8.58       45.14     19.02 o 
  -7   7   4     6646.54     7119.99    104.81 o 
  -5   7   4     5231.90     5071.47     78.81 o 
  -3   7   4      199.23      306.82     20.60 o 
  -1   7   4       86.54      109.66     19.71 o 
   1   7   4     4947.63     4929.19     72.73 o 
   3   7   4     4928.61     5020.55     81.07 o 
   5   7   4       32.05       88.45     23.42 o 
   7   7   4    10579.06    10489.97    152.28 o 
   9   7   4     1301.95     1285.28     58.22 o 
  11   7   4       28.05      106.04     43.60 o 
  13   7   4      133.20      232.98     51.39 o 
  15   7   4       28.93       50.41     52.67 o 
  17   7   4      931.08     1064.07    101.85 o 
  19   7   4      548.60      726.33     98.46 o 
 -24   8   4       74.16      115.63     85.04 o 
 -22   8   4        5.57      -51.31     76.04 o 
 -20   8   4        1.03      -29.13     69.89 o 
 -18   8   4      264.01      212.73     59.45 o 
 -16   8   4        2.94       -7.57     45.99 o 
 -14   8   4       13.88        5.61     42.17 o 
 -12   8   4     1586.84     1656.63     71.09 o 
 -10   8   4       92.99       78.93     26.05 o 
  -8   8   4     6830.04     6418.92     99.11 o 
  -6   8   4     3295.88     3504.25     63.39 o 
  -4   8   4       52.34      120.97     19.24 o 
  -2   8   4     1380.07     1231.45     39.12 o 
   0   8   4      141.64      294.39     27.45 o 
   2   8   4      473.69      543.90     32.70 o 
   4   8   4     2967.09     2666.14     76.04 o 
   6   8   4      407.46      418.56     36.11 o 
   8   8   4      880.13      799.84     47.07 o 
  10   8   4      390.92      388.27     53.37 o 
  12   8   4      522.89      481.55     81.48 o 
  14   8   4      141.65      114.26     54.67 o 
  16   8   4       58.03      -45.86     77.51 o 
  18   8   4      126.42       49.45     78.98 o 
  20   8   4        9.81      -61.99     83.86 o 
 -23   9   4       62.48       39.22     83.55 o 
 -21   9   4     1019.51     1044.70    106.40 o 
 -19   9   4       78.11      130.76     66.37 o 
 -17   9   4     3026.87     3276.37    146.65 o 
 -15   9   4     5597.01     5411.51    156.14 o 
 -13   9   4     4996.04     4988.18    235.98 o 
 -11   9   4     4340.78     4245.22    109.47 o 
  -9   9   4      676.60      620.64     40.77 o 
  -7   9   4     3288.74     3203.26     66.53 o 
  -5   9   4     3075.46     2253.79     49.06 o 
  -3   9   4     2748.68     2369.51     89.53 o 
  -1   9   4     2494.02     2260.55     72.55 o 
   1   9   4     2451.60     1792.21     44.91 o 
   3   9   4     1645.33     1434.42     51.10 o 
   5   9   4     1194.56     1019.02     48.72 o 
   7   9   4     3273.28     3111.71     79.75 o 
   9   9   4     8223.54     8159.74    293.39 o 
  11   9   4     3161.25     3086.76    173.19 o 
  13   9   4     3984.51     3816.42    296.36 o 
  15   9   4     1803.88     1611.75    113.29 o 
  17   9   4      106.01      403.74     86.32 o 
  19   9   4       49.78        8.02     82.00 o 
 -22  10   4       10.62      -43.47     83.98 o 
 -20  10   4      494.59      545.73     80.24 o 
 -18  10   4     1026.30      953.60     81.77 o 
 -16  10   4        3.90        6.35     51.57 o 
 -14  10   4      169.11      196.66     51.93 o 
 -12  10   4       48.39        7.39     44.36 o 
 -10  10   4      946.66      848.36     56.63 o 
  -8  10   4      238.21      285.41     32.22 o 
  -6  10   4     2237.14     1909.05     48.51 o 
  -4  10   4      117.64      163.92     23.25 o 
  -2  10   4       49.79       65.20     22.06 o 
   0  10   4      268.27      289.56     25.91 o 
   2  10   4     5831.82     5848.60    110.13 o 
   4  10   4      102.47       77.34     30.77 o 
   6  10   4      567.31      533.41     44.12 o 
   8  10   4      733.88      795.37     71.04 o 
  10  10   4      991.27     1082.87     74.23 o 
  12  10   4       61.69       99.73     54.61 o 
  14  10   4      744.51      725.07     90.53 o 
  16  10   4      348.62      300.41     88.89 o 
  18  10   4       32.11       36.24     81.76 o 
 -21  11   4      383.16      468.42     97.91 o 
 -19  11   4       61.53      -57.99     63.98 o 
 -17  11   4      651.54      670.50     74.78 o 
 -15  11   4        8.19      -51.40     51.40 o 
 -13  11   4      365.10      401.37     88.11 o 
 -11  11   4     2326.69     2274.80    177.04 o 
  -9  11   4       18.39      -14.17     29.30 o 
  -7  11   4      491.15      531.79     38.68 o 
  -5  11   4      687.10      540.71     32.15 o 
  -3  11   4      826.80      774.31     36.27 o 
  -1  11   4      451.50      400.60     29.72 o 
   1  11   4      525.25      429.76     38.22 o 
   3  11   4      913.30      932.67     50.09 o 
   5  11   4       84.97       93.04     36.25 o 
   7  11   4      474.06      531.24     48.28 o 
   9  11   4      348.11      373.33     58.83 o 
  11  11   4       47.76      114.04     54.17 o 
  13  11   4      886.26     1045.94    168.27 o 
  15  11   4       77.66       32.95     79.35 o 
  17  11   4       86.21       75.61     87.16 o 
 -20  12   4      335.68      335.12     79.08 o 
 -18  12   4       76.84       67.13     62.79 o 
 -16  12   4      537.01      616.85     71.57 o 
 -14  12   4     2938.90     2956.64    110.08 o 
 -12  12   4     2361.61     2588.58     99.66 o 
 -10  12   4     1067.49     1057.96     65.37 o 
  -8  12   4     4459.00     4327.49     95.58 o 
  -6  12   4     1937.87     1827.35     59.61 o 
  -4  12   4     1056.40     1118.79     43.65 o 
  -2  12   4     2381.04     2298.72     57.65 o 
   0  12   4      860.11      875.74     48.45 o 
   2  12   4     1339.80     1377.54     58.97 o 
   4  12   4     4074.51     3913.34     95.06 o 
   6  12   4      631.71      619.31     51.28 o 
   8  12   4     3955.58     3867.30    172.09 o 
  10  12   4     5323.33     5307.93    146.52 o 
  12  12   4      344.90      156.63     62.79 o 
  14  12   4       41.31      137.35     79.01 o 
  16  12   4      167.04      151.78     88.16 o 
 -19  13   4        5.89      153.51     71.67 o 
 -17  13   4     2008.52     2075.09    109.01 o 
 -15  13   4      138.56      124.56     58.07 o 
 -13  13   4     1144.00     1209.53     81.32 o 
 -11  13   4      141.93       42.40     47.78 o 
  -9  13   4      311.10      436.50     52.63 o 
  -7  13   4     1522.63     1547.04     69.06 o 
  -5  13   4     9482.24     9270.26    157.93 o 
  -3  13   4    10524.16    10153.09    190.81 o 
  -1  13   4     4913.80     4843.43    104.58 o 
   1  13   4    14026.63    13415.17    346.04 o 
   3  13   4      479.44      467.18     56.85 o 
   5  13   4     2222.86     2265.14     78.99 o 
   7  13   4       69.19       69.58     75.32 o 
   9  13   4     1037.70     1009.79     84.47 o 
  11  13   4       18.75       45.58     57.54 o 
  13  13   4     2540.85     2484.12    202.14 o 
  15  13   4      105.03       55.08     85.23 o 
 -18  14   4      826.54      816.30     88.65 o 
 -16  14   4      931.11      808.65    100.47 o 
 -14  14   4      954.42      938.11     81.52 o 
 -12  14   4       70.87       71.95     54.85 o 
 -10  14   4        3.84       -8.16     46.42 o 
  -8  14   4     1496.12     1456.95     93.65 o 
  -6  14   4     9416.45     9076.99    209.38 o 
  -4  14   4      782.90      720.73     56.29 o 
  -2  14   4     4597.51     4546.58    115.15 o 
   0  14   4     3338.04     3377.84     90.52 o 
   2  14   4     9449.33     9135.63    167.59 o 
   4  14   4      932.81      784.78     57.84 o 
   6  14   4      107.99       95.80     52.03 o 
   8  14   4       89.64       90.72     75.35 o 
  10  14   4      179.39      249.98     63.75 o 
  12  14   4      846.59      723.70     95.68 o 
  14  14   4      618.95      483.21     99.10 o 
 -17  15   4      117.54       54.42     68.77 o 
 -15  15   4      174.06      151.15     68.10 o 
 -13  15   4       64.19      -40.66     56.38 o 
 -11  15   4     8683.18     8144.92    211.47 o 
  -9  15   4     3038.14     2919.74    159.41 o 
  -7  15   4     7505.80     7311.29    179.67 o 
  -5  15   4     2864.70     2976.55    109.58 o 
  -3  15   4       54.64       54.20     42.53 o 
  -1  15   4      504.35      324.68     50.98 o 
   1  15   4     1729.05     1905.12     96.62 o 
   3  15   4    10895.28    10337.06    188.91 o 
   5  15   4     1518.67     1595.47     99.05 o 
   7  15   4    11878.70    11474.25    266.46 o 
   9  15   4       96.66       87.81     56.11 o 
  11  15   4     1068.64     1030.69    105.15 o 
  13  15   4       57.61       77.97     86.14 o 
 -16  16   4      763.91      763.49     89.74 o 
 -14  16   4      144.92      169.08     76.56 o 
 -12  16   4      413.18      362.48     65.31 o 
 -10  16   4       68.82       64.04     54.78 o 
  -8  16   4      940.08      861.03     83.73 o 
  -6  16   4     2558.78     2381.80    176.23 o 
  -4  16   4      168.50      186.28     58.84 o 
  -2  16   4     1180.36     1315.14     95.41 o 
   0  16   4      897.18      748.17     64.33 o 
   2  16   4     2603.43     2442.40     94.23 o 
   4  16   4      674.48      689.95     70.94 o 
   6  16   4      393.43      311.18     71.71 o 
   8  16   4       89.29       31.99     58.00 o 
  10  16   4      247.25      242.21     69.57 o 
  12  16   4     1502.94     1556.66    122.39 o 
 -15  17   4        9.43      -66.58     66.58 o 
 -13  17   4     1223.97     1151.60     90.54 o 
 -11  17   4      257.85      165.97     89.82 o 
  -9  17   4       50.02       85.70     69.08 o 
  -7  17   4     1267.86     1304.70     93.64 o 
  -5  17   4     1276.42     1431.61     79.82 o 
  -3  17   4     2100.68     2094.21    120.93 o 
  -1  17   4     1024.01     1072.60     74.53 o 
   1  17   4     3225.95     3397.29    131.46 o 
   3  17   4      278.48      316.38     67.63 o 
   5  17   4      290.02      394.99     75.79 o 
   7  17   4      177.27      124.72     63.45 o 
   9  17   4      595.28      646.96    101.69 o 
  11  17   4       50.94       64.18     85.52 o 
 -14  18   4      287.53      240.24     89.53 o 
 -12  18   4      745.19      757.34     99.84 o 
 -10  18   4      207.21      415.19     79.95 o 
  -8  18   4     2904.95     2679.57    130.27 o 
  -6  18   4      120.66      -33.05     63.88 o 
  -4  18   4      876.97     1010.40     75.18 o 
  -2  18   4      436.68      409.47     78.39 o 
   0  18   4      664.68      728.97     70.54 o 
   2  18   4      615.15      627.64     80.11 o 
   4  18   4     2820.84     2927.41    169.69 o 
   6  18   4      727.36      794.82     92.10 o 
   8  18   4      919.23      900.55     97.63 o 
  10  18   4      748.12      918.66    111.82 o 
 -11  19   4       22.98     -100.81    104.55 o 
  -9  19   4       29.59       57.21    112.87 o 
  -7  19   4      559.09      451.79     80.76 o 
  -5  19   4     1205.41     1310.80     89.53 o 
  -3  19   4     1612.38     1523.86     91.73 o 
  -1  19   4      867.74      937.97     77.57 o 
   1  19   4     1140.81     1303.00    100.71 o 
   3  19   4      699.66      643.33     87.58 o 
   5  19   4       15.48       21.42     69.99 o 
   7  19   4       24.45      -27.29     75.74 o 
  -8  20   4        4.10      -23.68     76.89 o 
  -6  20   4      316.91      311.76    104.81 o 
  -4  20   4      281.19      212.20     66.61 o 
  -2  20   4     1035.38     1170.50     88.14 o 
   0  20   4       28.44       18.00     70.70 o 
   2  20   4      613.23      706.19    152.56 o 
   4  20   4      533.99      652.03    142.36 o 
 -25   1   5      140.89      152.09     66.38 o 
 -23   1   5     2419.54     2618.22    110.97 o 
 -21   1   5        4.49      -35.09     49.12 o 
 -19   1   5      878.76      905.37     67.27 o 
 -17   1   5     2089.56     2009.37    138.96 o 
 -15   1   5      568.07      680.68     50.61 o 
 -13   1   5     3962.15     3841.70    107.29 o 
 -11   1   5     2357.42     1782.18     47.43 o 
  -9   1   5      826.08      646.80     29.39 o 
  -7   1   5      960.37      699.62     23.54 o 
  -5   1   5    26883.50    27180.90    329.39 o 
  -3   1   5     3276.93     3293.48     52.31 o 
  -1   1   5    22416.20    22782.53    277.64 o 
   1   1   5     3720.81     3251.25     58.49 o 
   3   1   5      465.42      396.89     32.64 o 
   5   1   5       27.36       17.65     23.54 o 
   7   1   5     7655.66     6750.71    102.53 o 
   9   1   5     5438.83     5165.96     90.04 o 
  11   1   5     2277.43     2198.96     58.50 o 
  13   1   5      734.81      802.65     43.00 o 
  15   1   5       88.78       23.03     37.01 o 
  17   1   5      218.33      360.71     55.34 o 
  19   1   5      940.05      842.03    106.84 o 
  21   1   5      148.69      230.15    137.53 o 
 -24   2   5       33.65       20.76     58.96 o 
 -22   2   5       35.36       28.28     52.00 o 
 -20   2   5     2095.46     2027.05     91.37 o 
 -18   2   5     2984.06     2885.51     96.62 o 
 -16   2   5     3581.64     3394.49     99.25 o 
 -14   2   5    13535.71    13080.86    202.50 o 
 -12   2   5     4645.37     4535.30     87.28 o 
 -10   2   5    10775.93    10660.71    161.11 o 
  -8   2   5     3380.06     3022.85     60.43 o 
  -6   2   5      670.24      668.97     25.25 o 
  -4   2   5     7183.31     6924.86     95.07 o 
  -2   2   5    26446.65    26390.33    320.10 o 
   0   2   5    19868.38    20480.88    277.41 o 
   2   2   5    11826.44    11455.48    164.59 o 
   4   2   5    21168.67    20720.60    285.90 o 
   6   2   5     1855.94     2172.07     47.24 o 
   8   2   5     9476.74     9448.75    129.15 o 
  10   2   5     2244.63     2048.54     54.26 o 
  12   2   5     4126.98     3803.81     90.15 o 
  14   2   5      879.13      951.39     53.38 o 
  16   2   5     3983.31     4504.04    115.80 o 
  18   2   5       45.87       30.93     57.02 o 
  20   2   5     1888.35     1651.77    217.52 o 
 -25   3   5      468.43      493.32     92.27 o 
 -23   3   5      429.54      595.90     71.81 o 
 -21   3   5      111.25       68.34     57.73 o 
 -19   3   5      574.20      465.33     57.10 o 
 -17   3   5      343.59      350.95     49.87 o 
 -15   3   5     2408.40     2378.21     70.48 o 
 -13   3   5     4465.19     4305.21     88.99 o 
 -11   3   5       34.38       38.71     21.95 o 
  -9   3   5    16002.21    16993.76    241.31 o 
  -7   3   5     1966.94     1967.56     43.83 o 
  -5   3   5     2683.42     2824.82     48.35 o 
  -3   3   5    11053.55    11274.11    145.54 o 
  -1   3   5        9.36        9.18     10.89 o 
   1   3   5     6268.68     6260.47     98.55 o 
   3   3   5      137.97      182.21     24.63 o 
   5   3   5      504.35      513.06     31.19 o 
   7   3   5      248.02      185.56     22.23 o 
   9   3   5     6176.41     6296.70     99.02 o 
  11   3   5     5237.79     5186.36     93.63 o 
  13   3   5       64.52       59.09     34.21 o 
  15   3   5     8467.22     7600.82    181.90 o 
  17   3   5       10.44      -46.26     46.26 o 
  19   3   5      962.04     1150.71    213.31 o 
 -24   4   5     2038.81     1852.80    183.33 o 
 -22   4   5     1998.26     2071.72    103.41 o 
 -20   4   5     5156.49     5324.70    142.83 o 
 -18   4   5       82.36       70.99     43.91 o 
 -16   4   5       89.83       43.56     32.22 o 
 -14   4   5     1487.99     1374.32     54.47 o 
 -12   4   5     8455.70     7935.92    134.67 o 
 -10   4   5      520.64      641.39     33.46 o 
  -8   4   5    61055.19    61614.86    809.16 o 
  -6   4   5     5100.87     5087.05     76.10 o 
  -4   4   5    19428.47    19221.65    239.27 o 
  -2   4   5     2004.13     1534.60     33.22 o 
   0   4   5     6382.71     6998.10     97.01 o 
   2   4   5     1119.53      967.10     42.54 o 
   4   4   5     9849.54     9409.33    128.67 o 
   6   4   5     8364.50     7777.50    107.57 o 
   8   4   5     9170.21     9128.28    127.26 o 
  10   4   5    24322.78    24266.25    325.75 o 
  12   4   5     5312.85     5006.63    106.31 o 
  14   4   5     8523.51     8345.55    149.81 o 
  16   4   5      238.17      226.15     51.99 o 
  18   4   5        1.00       -2.44     76.44 o 
  20   4   5       37.98       74.20     97.66 o 
 -25   5   5     1667.30     1795.47    129.07 o 
 -23   5   5       13.10       89.62     75.05 o 
 -21   5   5     1255.98     1428.28    192.76 o 
 -19   5   5      249.11      190.98     53.25 o 
 -17   5   5     3850.27     3675.60    107.20 o 
 -15   5   5     4216.93     3690.97    145.82 o 
 -13   5   5     8945.65     8575.65    147.19 o 
 -11   5   5     7177.21     6914.72    120.67 o 
  -9   5   5     1541.69     1713.52     50.80 o 
  -7   5   5     1279.07     1102.36     31.51 o 
  -5   5   5        7.49       19.00     14.54 o 
  -3   5   5    15366.22    15633.26    198.74 o 
  -1   5   5       18.02       68.67     14.43 o 
   1   5   5    53695.29    53945.73    642.82 o 
   3   5   5       65.67       35.65     14.54 o 
   5   5   5    32729.10    32107.17    370.22 o 
   7   5   5       10.43       39.63     26.09 o 
   9   5   5     2162.28     2113.75     55.44 o 
  11   5   5     5089.50     4889.04    102.34 o 
  13   5   5     2979.09     2791.07     97.64 o 
  15   5   5     7227.52     6879.82    175.82 o 
  17   5   5     4204.65     3811.25    219.63 o 
  19   5   5     5098.26     5345.03    236.12 o 
 -24   6   5      649.08      498.44     96.36 o 
 -22   6   5     1792.07     1792.03    118.82 o 
 -20   6   5      377.08      378.84     97.23 o 
 -18   6   5     7810.04     7410.07    308.01 o 
 -16   6   5       17.16       30.59     36.15 o 
 -14   6   5     5396.01     5293.28    192.57 o 
 -12   6   5     1692.83     1832.14     71.37 o 
 -10   6   5     1789.53     1650.77     52.13 o 
  -8   6   5    18123.17    19581.96    249.32 o 
  -6   6   5       42.79       89.97     17.26 o 
  -4   6   5    33922.88    36386.88    440.74 o 
  -2   6   5       14.06        8.13     14.17 o 
   0   6   5     1105.85      867.02     27.74 o 
   2   6   5    12419.67    12884.74    159.62 o 
   4   6   5       89.22       43.48     17.94 o 
   6   6   5    16104.08    16076.96    200.63 o 
   8   6   5       65.12       40.28     24.99 o 
  10   6   5     7079.09     7130.00    128.37 o 
  12   6   5      950.55     1035.25     67.60 o 
  14   6   5       77.06       63.21     60.68 o 
  16   6   5     2968.31     2682.01    132.35 o 
  18   6   5       40.62       32.96     77.36 o 
  20   6   5     1187.98     1379.90    151.83 o 
 -23   7   5     4252.24     4821.47    183.86 o 
 -21   7   5        0.13      -67.50     67.50 o 
 -19   7   5     8595.53     8205.86    222.78 o 
 -17   7   5      136.87      123.31     50.29 o 
 -15   7   5      837.73      760.57     51.56 o 
 -13   7   5     2825.92     2775.45     96.93 o 
 -11   7   5     5479.79     5482.31    106.25 o 
  -9   7   5    24867.56    25433.65    320.08 o 
  -7   7   5    23366.88    23095.10    290.75 o 
  -5   7   5    48864.01    48596.53    543.95 o 
  -3   7   5     4582.13     4591.04     72.63 o 
  -1   7   5     6230.35     5309.17     77.31 o 
   1   7   5       93.92       60.68     17.20 o 
   3   7   5     3776.51     3924.62     74.79 o 
   5   7   5     1671.52     1673.35     43.28 o 
   7   7   5    21350.29    20970.86    258.07 o 
   9   7   5     3719.56     3566.60    189.35 o 
  11   7   5    13835.82    12138.05    806.37 o 
  13   7   5     5738.35     5535.85    144.26 o 
  15   7   5     1178.07     1160.65     82.20 o 
  17   7   5        3.01       73.75     75.99 o 
  19   7   5      125.22       22.58     82.33 o 
 -24   8   5      673.91      582.42    100.16 o 
 -22   8   5       11.14       10.49     77.01 o 
 -20   8   5      193.27       83.87     90.56 o 
 -18   8   5     8652.62     7855.18    207.42 o 
 -16   8   5      941.57      893.23     84.87 o 
 -14   8   5    23743.49    22448.92    914.79 o 
 -12   8   5     5341.94     5049.94    140.00 o 
 -10   8   5    23638.15    24302.38    428.61 o 
  -8   8   5      119.08      204.73     23.65 o 
  -6   8   5      241.36      220.37     22.79 o 
  -4   8   5    14863.88    16569.17    240.48 o 
  -2   8   5    15240.40    14517.52    178.46 o 
   0   8   5     7995.70     7517.28    103.82 o 
   2   8   5    18965.46    17677.06    215.33 o 
   4   8   5    16057.22    15433.12    211.31 o 
   6   8   5      971.10      854.40     46.20 o 
   8   8   5      175.51      156.35     44.29 o 
  10   8   5       81.62      131.20     59.14 o 
  12   8   5     2100.17     2098.05     96.42 o 
  14   8   5       40.44      -50.54     50.54 o 
  16   8   5     9197.89     9034.80    289.16 o 
  18   8   5      857.83      851.10    106.21 o 
 -23   9   5      840.54      831.92    107.73 o 
 -21   9   5       18.01      -24.95     85.60 o 
 -19   9   5     1576.27     1658.60    106.29 o 
 -17   9   5     3773.68     3590.50    129.04 o 
 -15   9   5      697.58      656.30     64.96 o 
 -13   9   5     7489.23     7316.46    161.68 o 
 -11   9   5      142.07      171.80     33.22 o 
  -9   9   5     7536.26     7698.72    131.38 o 
  -7   9   5     1998.81     2082.56     72.17 o 
  -5   9   5     5412.79     5261.77     98.22 o 
  -3   9   5     8641.34     8712.55    126.39 o 
  -1   9   5     1318.90     1381.68     40.86 o 
   1   9   5    18093.45    18039.27    235.87 o 
   3   9   5       20.27       29.05     25.38 o 
   5   9   5    11302.56    11313.48    193.43 o 
   7   9   5    11867.98    11068.98    211.25 o 
   9   9   5      115.03       87.01     47.75 o 
  11   9   5     9572.79     9479.56    210.46 o 
  13   9   5       91.26      -20.03     54.00 o 
  15   9   5     5122.04     5213.15    182.75 o 
  17   9   5      240.47      157.92     85.79 o 
 -22  10   5      825.20     1006.18    109.60 o 
 -20  10   5     2979.20     3284.08    128.46 o 
 -18  10   5      794.33      858.06     80.65 o 
 -16  10   5      787.05      820.00     74.54 o 
 -14  10   5      312.61      200.95     52.92 o 
 -12  10   5     9973.26     9818.88    379.74 o 
 -10  10   5      263.81      379.68     64.62 o 
  -8  10   5    19116.02    18588.97    245.45 o 
  -6  10   5     9149.43     9374.04    139.12 o 
  -4  10   5    26404.23    25715.13    325.48 o 
  -2  10   5     3206.79     2864.60     84.56 o 
   0  10   5     4592.56     4588.21    115.27 o 
   2  10   5       86.15       59.67     29.24 o 
   4  10   5      194.66      168.55     34.10 o 
   6  10   5     9367.88     9272.78    185.95 o 
   8  10   5     3751.27     3822.75    122.95 o 
  10  10   5    14523.26    14518.90    274.71 o 
  12  10   5      225.49      136.39     60.02 o 
  14  10   5     6990.18     7209.00    267.90 o 
  16  10   5      159.52      189.33     84.79 o 
  18  10   5       64.81       96.30     88.03 o 
 -21  11   5       86.85       87.36     81.02 o 
 -19  11   5      922.76      778.01     84.28 o 
 -17  11   5    10546.46     9993.15    222.41 o 
 -15  11   5     3274.36     3092.68    153.54 o 
 -13  11   5     9753.54     9608.36    200.70 o 
 -11  11   5     4943.39     4785.20    151.11 o 
  -9  11   5     3420.20     3204.53    211.67 o 
  -7  11   5      131.77      126.15     31.02 o 
  -5  11   5      304.31      283.09     28.10 o 
  -3  11   5    11166.45    10790.92    155.80 o 
  -1  11   5      511.83      508.41     47.02 o 
   1  11   5    18602.96    18743.06    276.78 o 
   3  11   5        3.44      -22.54     29.72 o 
   5  11   5    14685.28    14980.80    304.65 o 
   7  11   5       34.00       27.66     44.72 o 
   9  11   5      121.16      109.80     53.64 o 
  11  11   5      296.68      349.93     63.13 o 
  13  11   5     1107.72     1207.52    101.05 o 
  15  11   5     3573.24     3788.90    243.17 o 
  17  11   5      731.80      775.12    148.63 o 
 -20  12   5      364.60      438.35     81.03 o 
 -18  12   5     1472.14     1606.90     99.85 o 
 -16  12   5       95.12       59.04     59.92 o 
 -14  12   5     8913.19     8474.88    227.88 o 
 -12  12   5      154.62      193.22     52.54 o 
 -10  12   5     1515.51     1402.36     71.78 o 
  -8  12   5     1953.32     1913.11     82.63 o 
  -6  12   5     6792.67     6740.18    124.10 o 
  -4  12   5     4989.77     4938.03     90.22 o 
  -2  12   5       20.40       38.31     30.85 o 
   0  12   5     9236.54     8869.81    295.08 o 
   2  12   5      333.95      284.81     40.39 o 
   4  12   5     2540.60     2617.58    100.76 o 
   6  12   5     2417.78     2486.58     96.31 o 
   8  12   5     1113.02     1050.45     75.58 o 
  10  12   5      684.86      704.91     73.38 o 
  12  12   5      181.94      315.98     65.88 o 
  14  12   5     1274.46     1298.97    115.05 o 
  16  12   5     1038.11      989.51    116.51 o 
 -19  13   5     1501.96     1509.77    104.44 o 
 -17  13   5       20.10       20.51     64.06 o 
 -15  13   5       14.48        6.61     55.63 o 
 -13  13   5      132.17       48.03     52.82 o 
 -11  13   5     4045.84     3729.00    113.57 o 
  -9  13   5     7747.22     7400.99    161.85 o 
  -7  13   5     2163.75     2177.59     96.03 o 
  -5  13   5    10619.28    10459.81    174.20 o 
  -3  13   5      161.82      168.54     36.17 o 
  -1  13   5     7810.87     7750.07    143.14 o 
   1  13   5        4.33       54.98     36.46 o 
   3  13   5      187.38      108.68     40.76 o 
   5  13   5       47.21       34.09     49.95 o 
   7  13   5     7750.68     7743.51    332.80 o 
   9  13   5      999.89     1047.30     80.90 o 
  11  13   5     3025.90     3123.14    129.84 o 
  13  13   5     1626.48     1778.36    217.39 o 
  15  13   5      742.37      689.83    107.85 o 
 -18  14   5      329.27      490.98     95.61 o 
 -16  14   5      836.05      888.68     84.57 o 
 -14  14   5     5171.74     4964.20    320.65 o 
 -12  14   5       47.94        7.63     52.00 o 
 -10  14   5     3090.37     3088.84    109.58 o 
  -8  14   5      850.69      884.32     64.39 o 
  -6  14   5     1793.16     1776.71     87.30 o 
  -4  14   5      110.35       41.25     40.26 o 
  -2  14   5      411.82      427.55     50.22 o 
   0  14   5     8807.54     8459.65    157.00 o 
   2  14   5     1084.88     1213.86     63.73 o 
   4  14   5     6277.89     6061.74    173.15 o 
   6  14   5      322.51      410.47     63.00 o 
   8  14   5     1480.65     1424.10     89.24 o 
  10  14   5       27.60       36.48     61.65 o 
  12  14   5      801.00      863.04    102.52 o 
  14  14   5      122.56       58.25     88.67 o 
 -17  15   5        6.62      -11.09     68.34 o 
 -15  15   5      393.00      454.04     74.82 o 
 -13  15   5      842.82      880.55     80.95 o 
 -11  15   5      139.06       -8.85     57.68 o 
  -9  15   5     1835.22     1882.28     88.54 o 
  -7  15   5     1540.78     1404.44    144.96 o 
  -5  15   5      560.94      481.13     54.82 o 
  -3  15   5      545.69      534.67     54.88 o 
  -1  15   5        9.01       14.53     44.03 o 
   1  15   5      327.00      297.44     50.51 o 
   3  15   5      287.32      224.02     57.34 o 
   5  15   5       14.89      -14.41     49.38 o 
   7  15   5      157.08      167.26     59.72 o 
   9  15   5      359.83      346.68     68.82 o 
  11  15   5      288.44      334.42     93.71 o 
  13  15   5      341.76      378.18     95.83 o 
 -16  16   5      795.36      878.49     88.54 o 
 -14  16   5      389.58      278.86     70.78 o 
 -12  16   5      378.31      394.53     70.33 o 
 -10  16   5      123.58       73.45     62.83 o 
  -8  16   5     4006.63     3740.97    140.82 o 
  -6  16   5      402.94      469.63     57.15 o 
  -4  16   5     3500.48     3472.39    108.71 o 
  -2  16   5     3406.90     3656.85    111.90 o 
   0  16   5      148.59      175.27     52.78 o 
   2  16   5      290.85      361.46     71.19 o 
   4  16   5     1242.90     1345.72     89.33 o 
   6  16   5      546.09      612.74     74.60 o 
   8  16   5        8.51       -6.78     61.34 o 
  10  16   5     2379.60     2620.78    120.41 o 
  12  16   5      164.25      111.20     89.41 o 
 -15  17   5      356.79      493.15     81.62 o 
 -13  17   5     1340.60     1418.11     98.20 o 
 -11  17   5     2299.07     2314.59    127.29 o 
  -9  17   5      278.77      268.45     87.09 o 
  -7  17   5      244.69      290.08    171.25 o 
  -5  17   5     1441.27     1527.15     85.32 o 
  -3  17   5      593.13      658.94     65.38 o 
  -1  17   5      501.25      569.44     63.27 o 
   1  17   5     3626.52     3915.70    144.12 o 
   3  17   5      251.19      289.51     87.23 o 
   5  17   5     1959.03     1947.14    112.38 o 
   7  17   5     2214.13     2318.98    111.85 o 
   9  17   5        0.31      -36.55     64.62 o 
  11  17   5      250.03      185.54    105.09 o 
 -14  18   5       69.95       65.96     82.04 o 
 -12  18   5       17.62      -76.94     76.94 o 
 -10  18   5      518.50      655.76     90.79 o 
  -8  18   5        3.65       -2.46     67.78 o 
  -6  18   5        7.90       10.48     65.29 o 
  -4  18   5       10.91       -4.87     53.09 o 
  -2  18   5       26.45      -28.15     55.93 o 
   0  18   5        0.68        8.34     63.71 o 
   2  18   5       24.98       94.86     65.86 o 
   4  18   5      326.87      396.82     80.06 o 
   6  18   5      424.16      527.11     87.68 o 
   8  18   5       47.03       92.88     70.38 o 
 -11  19   5      911.31      949.03    104.69 o 
  -9  19   5      347.10      291.20     80.77 o 
  -7  19   5      323.69      293.30     78.91 o 
  -5  19   5      655.31      814.64     91.92 o 
  -3  19   5       54.83      178.95     58.19 o 
  -1  19   5       72.48        2.60     66.41 o 
   1  19   5     1554.58     2044.98    177.36 o 
   3  19   5       18.04       65.43     72.19 o 
   5  19   5      558.41      427.09     85.26 o 
  -8  20   5      436.96      674.13     91.54 o 
  -6  20   5      771.06      749.49     97.72 o 
  -4  20   5      424.28      543.97     89.11 o 
  -2  20   5     2897.31     2933.16    139.88 o 
   0  20   5      168.37      336.23     82.86 o 
   2  20   5      149.36      176.03     79.83 o 
 -26   0   6     3787.17     3979.52    208.40 o 
 -24   0   6      995.98     1097.21    123.47 o 
 -22   0   6     2238.34     2511.23    150.04 o 
 -20   0   6     1329.64     1287.34    128.41 o 
 -18   0   6       16.12       45.00     56.95 o 
 -16   0   6       93.53       65.83     65.26 o 
 -14   0   6    34008.24    32325.83   1043.41 o 
 -12   0   6     4541.21     4133.96     98.13 o 
 -10   0   6    71154.04    74134.67   1244.10 o 
  -8   0   6    41251.87    41656.02    709.12 o 
  -6   0   6     1395.74     1996.09     87.77 o 
  -4   0   6   145467.58   165214.14   2728.13 o 
  -2   0   6   199585.55   230668.95   3798.99 o 
   0   0   6     7124.03     6537.67    129.87 o 
   2   0   6    13609.15    14017.57    253.65 o 
   4   0   6    77804.07    77376.87   1295.46 o 
   6   0   6       96.84       84.26     27.15 o 
   8   0   6    39925.61    39154.89    683.02 o 
  10   0   6     3462.45     3534.88    108.58 o 
  12   0   6      160.14      162.06     57.94 o 
  14   0   6     2459.73     2573.51    119.57 o 
  16   0   6     2386.32     2477.29    201.85 o 
  18   0   6     5723.66     5836.82    285.59 o 
  20   0   6     1660.03     1449.68    209.10 o 
 -25   1   6      884.16      778.80     83.05 o 
 -23   1   6     2679.16     2798.82    140.17 o 
 -21   1   6     5162.81     5172.24    143.11 o 
 -19   1   6     5657.59     5589.53    141.07 o 
 -17   1   6     4487.20     4291.48    114.55 o 
 -15   1   6    13544.70    13216.70    236.78 o 
 -13   1   6     6627.95     7021.03    120.79 o 
 -11   1   6    12526.51    12870.56    191.49 o 
  -9   1   6     6639.37     6523.39     95.10 o 
  -7   1   6     1890.89     1991.87     51.33 o 
  -5   1   6    38247.42    39391.79    473.22 o 
  -3   1   6     1104.00     1083.20     30.15 o 
  -1   1   6    40606.79    42370.47    507.08 o 
   1   1   6      541.80      377.55     23.10 o 
   3   1   6    19155.70    19077.17    239.24 o 
   5   1   6    10489.76    11343.04    153.20 o 
   7   1   6      763.01      886.43     57.25 o 
   9   1   6    15087.40    15222.57    209.02 o 
  11   1   6     1606.12     1480.09     59.27 o 
  13   1   6    12130.33    12094.09    214.36 o 
  15   1   6      682.37      694.06     61.39 o 
  17   1   6     4619.00     4901.60    131.96 o 
  19   1   6      467.83      507.12     82.24 o 
 -26   2   6      220.41      138.78     88.51 o 
 -24   2   6     1669.95     1600.09     98.94 o 
 -22   2   6       73.93       70.53     54.33 o 
 -20   2   6     6483.54     6551.67    188.37 o 
 -18   2   6        6.64       15.27     47.40 o 
 -16   2   6    15744.95    15667.58    276.69 o 
 -14   2   6      175.74      183.98     29.88 o 
 -12   2   6     6984.03     7029.82    120.08 o 
 -10   2   6      100.42      112.21     25.25 o 
  -8   2   6    11958.35    12431.49    163.54 o 
  -6   2   6    24286.53    24640.47    303.53 o 
  -4   2   6    28664.16    30036.79    365.07 o 
  -2   2   6    60588.55    64244.93    829.55 o 
   0   2   6     9580.90     9387.22    156.21 o 
   2   2   6    19558.45    19492.22    269.84 o 
   4   2   6      144.38      144.46     14.78 o 
   6   2   6     7369.24     7887.67    115.64 o 
   8   2   6     2796.41     2602.17     76.04 o 
  10   2   6    11331.08    11407.20    173.93 o 
  12   2   6     3248.93     3198.47     83.79 o 
  14   2   6     5396.72     5433.96    152.82 o 
  16   2   6     1818.16     1785.23     81.27 o 
  18   2   6     1303.24     1285.05    104.12 o 
  20   2   6       11.87     -105.25    124.90 o 
 -25   3   6     4390.95     4683.93    184.15 o 
 -23   3   6      401.37      396.73     67.59 o 
 -21   3   6      998.79      983.73    106.54 o 
 -19   3   6      367.09      387.39     57.00 o 
 -17   3   6      705.34      698.45     56.84 o 
 -15   3   6     9322.08     9075.09    156.07 o 
 -13   3   6     9583.52     9209.76    152.20 o 
 -11   3   6    65770.16    67630.24    891.75 o 
  -9   3   6     7431.99     7582.63    123.26 o 
  -7   3   6    52806.08    55384.39    660.61 o 
  -5   3   6       44.22      132.66     21.86 o 
  -3   3   6      802.68      978.21     28.22 o 
  -1   3   6      492.03      676.78     29.29 o 
   1   3   6    35706.22    36463.14    484.76 o 
   3   3   6    27485.28    28393.86    385.30 o 
   5   3   6    45157.55    46939.43    624.29 o 
   7   3   6    23468.91    23267.96    329.51 o 
   9   3   6     7612.74     7420.98    125.26 o 
  11   3   6     4522.87     4501.80     98.50 o 
  13   3   6       85.46       80.60     40.16 o 
  15   3   6     1370.20     1473.48     74.23 o 
  17   3   6       37.45      -27.25     55.39 o 
  19   3   6     5557.51     5326.29    349.44 o 
 -24   4   6     1414.85     1263.17    115.96 o 
 -22   4   6        8.27       81.88     56.97 o 
 -20   4   6     5746.94     5562.67    157.71 o 
 -18   4   6      109.65       93.41     43.78 o 
 -16   4   6    19294.19    18155.02    276.72 o 
 -14   4   6      835.30      931.33     47.82 o 
 -12   4   6     2315.63     2372.97     62.68 o 
 -10   4   6       81.72       79.79     23.73 o 
  -8   4   6       27.58        4.68     14.57 o 
  -6   4   6     3932.82     3617.42     61.23 o 
  -4   4   6    19920.50    20654.10    258.34 o 
  -2   4   6    35788.48    38073.75    458.82 o 
   0   4   6     1273.70     1172.92     38.70 o 
   2   4   6     1454.41     1240.26     39.71 o 
   4   4   6      426.19      443.39     29.93 o 
   6   4   6       12.46       15.15     17.86 o 
   8   4   6     1490.93     1556.22     53.01 o 
  10   4   6    18383.46    18446.37    273.99 o 
  12   4   6     1894.77     2044.94     72.43 o 
  14   4   6     7179.09     7067.41    129.68 o 
  16   4   6      930.61     1041.57     82.00 o 
  18   4   6     1304.57     1258.89    216.82 o 
 -25   5   6      360.49      233.52     91.90 o 
 -23   5   6      868.35      835.09    100.29 o 
 -21   5   6      610.28      618.32     87.44 o 
 -19   5   6     9298.34     8626.76    189.43 o 
 -17   5   6     7376.00     7256.46    201.95 o 
 -15   5   6     4070.54     3952.43    146.28 o 
 -13   5   6     1725.27     1798.91     58.85 o 
 -11   5   6     1027.59     1102.42     45.58 o 
  -9   5   6     1875.40     1735.16     46.34 o 
  -7   5   6       25.99        9.25     16.22 o 
  -5   5   6    18252.77    18367.72    233.33 o 
  -3   5   6      461.10      390.12     30.44 o 
  -1   5   6    22555.59    22863.28    284.16 o 
   1   5   6     2340.44     2221.16     53.24 o 
   3   5   6     3462.41     3389.34     70.15 o 
   5   5   6      457.94      555.70     39.78 o 
   7   5   6       24.98       28.69     29.51 o 
   9   5   6     8191.95     7554.74    156.38 o 
  11   5   6      616.45      624.98     48.72 o 
  13   5   6    11367.19    11571.78    209.43 o 
  15   5   6       16.03       59.06     48.75 o 
  17   5   6     2070.78     2211.72    162.09 o 
  19   5   6       37.92      142.44    106.18 o 
 -24   6   6      375.80      219.08     91.34 o 
 -22   6   6     2520.14     2776.91    139.39 o 
 -20   6   6      963.74      967.68     91.71 o 
 -18   6   6      284.41      214.55     50.73 o 
 -16   6   6      109.46      114.39     39.16 o 
 -14   6   6    12134.98    11049.39    567.18 o 
 -12   6   6      783.89      700.57     42.41 o 
 -10   6   6    25284.88    25489.39    357.91 o 
  -8   6   6    65138.71    68810.65    820.47 o 
  -6   6   6    10954.87    11681.20    167.68 o 
  -4   6   6     6527.15     6363.04     98.01 o 
  -2   6   6     4607.56     4417.62     72.11 o 
   0   6   6    25423.85    27362.40    338.11 o 
   2   6   6    47345.31    50865.59    620.41 o 
   4   6   6    48361.95    49975.27    613.02 o 
   6   6   6      426.08      395.86     32.80 o 
   8   6   6    15264.30    14455.81    234.72 o 
  10   6   6       34.29       16.36     36.84 o 
  12   6   6       11.34        0.29     46.04 o 
  14   6   6      905.73      884.69     73.57 o 
  16   6   6     1882.65     1977.50    122.71 o 
  18   6   6      893.45     1042.43    139.03 o 
 -23   7   6     1065.64     1200.01    115.01 o 
 -21   7   6       62.40      -38.77     67.06 o 
 -19   7   6     1898.58     2038.95    170.38 o 
 -17   7   6      256.17      321.48     90.75 o 
 -15   7   6     1528.94     1560.57     65.35 o 
 -13   7   6      335.56      309.79     37.43 o 
 -11   7   6      187.80      216.08     32.85 o 
  -9   7   6     1341.27     1449.83     63.49 o 
  -7   7   6      656.37      617.40     27.12 o 
  -5   7   6    16838.28    17607.63    211.42 o 
  -3   7   6      853.96      920.77     31.31 o 
  -1   7   6    16895.95    17841.92    232.76 o 
   1   7   6     6116.60     6082.79    136.57 o 
   3   7   6      435.64      516.99     41.22 o 
   5   7   6      511.99      553.29     35.80 o 
   7   7   6        3.46       35.72     29.13 o 
   9   7   6      622.59      679.95     52.61 o 
  11   7   6      180.30      102.77     48.19 o 
  13   7   6     3381.18     3511.22    139.66 o 
  15   7   6        3.80       76.80     59.14 o 
  17   7   6     1507.07     1371.25    114.73 o 
 -24   8   6       89.34      145.85     86.91 o 
 -22   8   6      398.31      265.86     78.32 o 
 -20   8   6     1337.99     1355.46    108.17 o 
 -18   8   6      380.08      338.41     62.92 o 
 -16   8   6     4568.44     4358.28    126.19 o 
 -14   8   6       60.96       62.88     35.88 o 
 -12   8   6      374.29      407.39     40.54 o 
 -10   8   6     2665.80     2677.12     88.88 o 
  -8   8   6     5472.65     5429.01     99.06 o 
  -6   8   6     5474.88     5974.13     87.43 o 
  -4   8   6    12083.30    12143.69    154.18 o 
  -2   8   6    22026.61    23884.39    281.66 o 
   0   8   6     1103.33     1274.76     37.70 o 
   2   8   6     7550.27     7444.80    106.12 o 
   4   8   6     7366.11     7613.07    153.55 o 
   6   8   6      302.77      303.37     46.56 o 
   8   8   6      483.14      385.20     52.76 o 
  10   8   6     2388.25     2357.81     93.19 o 
  12   8   6      583.59      671.15     69.02 o 
  14   8   6      534.23      623.08     73.07 o 
  16   8   6      303.93      358.62     86.76 o 
  18   8   6      227.16      262.08     91.82 o 
 -23   9   6       38.66       75.80     83.97 o 
 -21   9   6        0.79      -66.37     66.37 o 
 -19   9   6     2322.07     2258.25    107.50 o 
 -17   9   6     8425.73     7476.96    236.33 o 
 -15   9   6        2.98        4.18     46.82 o 
 -13   9   6    11526.82    11259.52    217.19 o 
 -11   9   6     5935.27     5649.59    112.03 o 
  -9   9   6      359.17      386.57     29.99 o 
  -7   9   6    10610.82    10463.63    149.52 o 
  -5   9   6    15210.17    14835.55    199.10 o 
  -3   9   6      330.59      376.99     26.43 o 
  -1   9   6    12647.01    12566.79    162.11 o 
   1   9   6    15633.11    15498.29    194.88 o 
   3   9   6     3230.95     3248.78     88.83 o 
   5   9   6     3141.57     3015.79    104.32 o 
   7   9   6    16371.60    15852.93    281.51 o 
   9   9   6      901.21      962.11     69.95 o 
  11   9   6     8404.73     8185.75    187.27 o 
  13   9   6     2443.11     2183.18    107.49 o 
  15   9   6      175.14      176.66     82.05 o 
  17   9   6      150.26      249.10    113.13 o 
 -22  10   6      557.20      593.33    106.25 o 
 -20  10   6      215.00      341.60     93.09 o 
 -18  10   6      166.18      102.87     62.58 o 
 -16  10   6       78.62       12.61     55.66 o 
 -14  10   6      869.09      759.02     78.19 o 
 -12  10   6      544.89      575.06     78.80 o 
 -10  10   6     1337.80     1321.31     66.44 o 
  -8  10   6      769.95      716.67     36.48 o 
  -6  10   6      423.68      408.40     30.84 o 
  -4  10   6        2.40       25.76     23.77 o 
  -2  10   6      106.15       84.47     25.37 o 
   0  10   6      875.76      873.70     39.24 o 
   2  10   6      344.12      242.55     34.38 o 
   4  10   6     2102.85     1867.59     99.57 o 
   6  10   6       22.14        0.29     41.30 o 
   8  10   6      670.62      665.12     64.50 o 
  10  10   6        0.33        9.26     51.44 o 
  12  10   6      362.12      285.97     76.25 o 
  14  10   6      653.66      673.07     80.35 o 
  16  10   6      963.60     1020.74    112.04 o 
 -21  11   6      789.23      801.61    106.12 o 
 -19  11   6      297.94      178.41     70.76 o 
 -17  11   6       22.19       -1.74     59.58 o 
 -15  11   6      356.26      249.62     59.88 o 
 -13  11   6     1969.56     1732.50     85.80 o 
 -11  11   6     4564.43     4440.69    118.95 o 
  -9  11   6      249.19      229.38     44.35 o 
  -7  11   6     4051.32     3857.79    107.74 o 
  -5  11   6     1077.62     1091.55     43.71 o 
  -3  11   6       65.37       53.19     25.92 o 
  -1  11   6      486.99      517.97     40.95 o 
   1  11   6     6055.53     5994.83    141.64 o 
   3  11   6     1115.25     1172.49     66.99 o 
   5  11   6     5539.13     5479.42    133.76 o 
   7  11   6     5878.24     5828.75    195.06 o 
   9  11   6      185.04      275.74     62.19 o 
  11  11   6        8.84       48.88     71.50 o 
  13  11   6       11.75      -63.14     63.14 o 
  15  11   6      737.42      631.40     99.84 o 
 -20  12   6     1794.03     1913.32    114.51 o 
 -18  12   6      184.91      172.51     68.42 o 
 -16  12   6     4715.13     4294.96    135.27 o 
 -14  12   6     2945.53     2865.36    110.07 o 
 -12  12   6      133.39       86.80     48.71 o 
 -10  12   6      905.28     1036.00     64.71 o 
  -8  12   6      295.56      337.03     46.59 o 
  -6  12   6     3410.91     3283.97     81.37 o 
  -4  12   6     6446.09     6273.82    133.17 o 
  -2  12   6    10687.40    10534.80    175.09 o 
   0  12   6     2593.68     2549.89     74.72 o 
   2  12   6     1107.52     1102.15     66.95 o 
   4  12   6     1351.58     1290.09     73.35 o 
   6  12   6     1150.31     1082.38     73.52 o 
   8  12   6     1114.29     1046.74     77.68 o 
  10  12   6     7523.62     7293.87    181.26 o 
  12  12   6       16.53      -42.75     62.53 o 
  14  12   6     2148.18     2003.75    136.05 o 
 -19  13   6        5.26      -34.21     69.43 o 
 -17  13   6       77.60       88.48     67.09 o 
 -15  13   6     1770.11     1732.28    118.90 o 
 -13  13   6      321.13      351.87     61.16 o 
 -11  13   6     5385.59     5383.05    154.89 o 
  -9  13   6      238.32      272.70     48.19 o 
  -7  13   6     5518.47     5545.35    150.22 o 
  -5  13   6     1362.28     1196.62     57.93 o 
  -3  13   6       17.19       41.77     38.00 o 
  -1  13   6      673.43      568.94     46.73 o 
   1  13   6     5706.86     5550.72    202.36 o 
   3  13   6      179.10      130.61     89.73 o 
   5  13   6     2691.24     2653.12    103.51 o 
   7  13   6     1043.93     1192.18     82.42 o 
   9  13   6      885.84      892.03     79.71 o 
  11  13   6       75.24      110.90     65.40 o 
  13  13   6       40.01       54.54     87.52 o 
 -18  14   6       12.02       38.69     88.52 o 
 -16  14   6      151.04      164.25     67.70 o 
 -14  14   6     2548.94     2600.92    131.93 o 
 -12  14   6      341.47      318.76     59.00 o 
 -10  14   6     2453.23     2748.35    100.49 o 
  -8  14   6     3534.57     3478.27    171.97 o 
  -6  14   6     1281.92     1269.54     71.05 o 
  -4  14   6     1641.42     1688.08     87.51 o 
  -2  14   6     1826.13     1824.51     83.37 o 
   0  14   6     3074.66     2976.53    100.28 o 
   2  14   6     1627.78     1571.87    127.61 o 
   4  14   6     4413.35     4597.29    184.89 o 
   6  14   6       39.63        7.08     53.36 o 
   8  14   6     4657.01     4398.98    222.78 o 
  10  14   6      164.77      235.64     68.06 o 
  12  14   6        2.59      105.86     87.15 o 
 -17  15   6     1373.96     1311.02     99.89 o 
 -15  15   6      623.52      756.48    146.27 o 
 -13  15   6     1954.99     1881.91     96.37 o 
 -11  15   6     2428.07     2231.28    148.48 o 
  -9  15   6      334.48      304.77     56.71 o 
  -7  15   6     2958.68     3024.31    121.16 o 
  -5  15   6    10686.75    10833.95    211.78 o 
  -3  15   6       94.93      108.02     47.33 o 
  -1  15   6     9768.72     9722.41    359.85 o 
   1  15   6     3985.92     3985.36    123.35 o 
   3  15   6       35.14       96.21     57.20 o 
   5  15   6     1645.16     1737.54     96.80 o 
   7  15   6     1970.90     2052.25    107.18 o 
   9  15   6     2608.56     2566.47    131.55 o 
  11  15   6      204.33      202.14     81.23 o 
 -16  16   6       85.94      -29.32     68.20 o 
 -14  16   6     1701.91     1868.66    105.25 o 
 -12  16   6     1396.66     1373.57     89.38 o 
 -10  16   6     1359.69     1390.17     99.88 o 
  -8  16   6      195.76      270.08     70.60 o 
  -6  16   6     3340.95     3276.46    108.19 o 
  -4  16   6       39.79      -11.65     46.72 o 
  -2  16   6      769.66      644.77     74.40 o 
   0  16   6     1447.96     1360.19    127.27 o 
   2  16   6       27.63        4.63     55.68 o 
   4  16   6     1742.69     2012.18    126.93 o 
   6  16   6      529.61      549.39     74.95 o 
   8  16   6     2043.55     2404.35    231.32 o 
  10  16   6       19.63       49.77     67.58 o 
 -15  17   6      635.32      935.15     94.06 o 
 -13  17   6      518.34      641.91     95.21 o 
 -11  17   6     3265.24     3251.66    148.20 o 
  -9  17   6      136.63       66.26     66.60 o 
  -7  17   6     5084.18     5394.39    171.60 o 
  -5  17   6       69.98       36.11     51.30 o 
  -3  17   6        8.13      113.26     62.44 o 
  -1  17   6      126.96      174.87     88.78 o 
   1  17   6     2720.71     2654.36    127.47 o 
   3  17   6     1243.47     1435.57    101.60 o 
   5  17   6     1751.96     1769.10    127.37 o 
   7  17   6     1679.43     1742.47    107.76 o 
   9  17   6      124.36      105.09     71.25 o 
 -12  18   6      411.17      405.97     89.18 o 
 -10  18   6        4.45       -9.95     72.13 o 
  -8  18   6     1810.07     1996.53    117.67 o 
  -6  18   6      285.04      213.20     74.22 o 
  -4  18   6     2533.97     2448.87    118.48 o 
  -2  18   6     2672.98     2558.32    123.26 o 
   0  18   6      243.81      242.63     74.93 o 
   2  18   6     2451.18     2768.78    133.02 o 
   4  18   6       27.04       52.07     71.43 o 
   6  18   6      193.20      326.23     84.19 o 
 -11  19   6     1312.99     1467.01    118.40 o 
  -9  19   6       68.95        1.21     75.92 o 
  -7  19   6      540.42      625.04     91.61 o 
  -5  19   6       52.11        7.80     90.16 o 
  -3  19   6       20.35        1.50     66.72 o 
  -1  19   6       18.09      158.75     71.57 o 
   1  19   6      520.26      593.22     91.17 o 
   3  19   6      300.86      332.07     82.16 o 
   5  19   6     1878.78     2097.27    131.82 o 
  -6  20   6      340.93      226.15    105.17 o 
  -4  20   6       72.81       69.63    101.67 o 
  -2  20   6        2.94       72.40     72.78 o 
   0  20   6      298.48      159.46     79.21 o 
 -25   1   7     1325.72     1387.18     98.50 o 
 -23   1   7      961.91     1034.09     83.84 o 
 -21   1   7      127.60       79.46     54.88 o 
 -19   1   7     1987.87     2084.04     86.15 o 
 -17   1   7     6969.06     6834.91    304.51 o 
 -15   1   7     1671.18     1561.09     68.02 o 
 -13   1   7    12845.79    11977.19    185.72 o 
 -11   1   7     1391.07     1194.26     35.13 o 
  -9   1   7     1817.81     1718.17     41.46 o 
  -7   1   7     6852.37     6928.82    101.52 o 
  -5   1   7    28449.51    30492.51    373.30 o 
  -3   1   7       23.77       47.01     15.91 o 
  -1   1   7    32574.02    34651.66    420.36 o 
   1   1   7     7965.42     7262.06    115.84 o 
   3   1   7     2154.62     2122.12     43.30 o 
   5   1   7     7204.20     6581.13     99.83 o 
   7   1   7     3850.70     3649.28     81.48 o 
   9   1   7       18.89       35.02     32.71 o 
  11   1   7     2998.70     2984.77    118.04 o 
  13   1   7     1357.11     1429.46     69.70 o 
  15   1   7      343.54      315.96     55.42 o 
  17   1   7     1735.94     1890.93    107.41 o 
  19   1   7      561.13      521.36    129.81 o 
 -26   2   7     1876.45     2067.21    132.07 o 
 -24   2   7       28.11      -30.33     66.64 o 
 -22   2   7     3966.15     3999.52    130.02 o 
 -20   2   7     4345.37     4356.69    126.57 o 
 -18   2   7     1379.90     1291.87     70.57 o 
 -16   2   7     2263.49     2214.69     80.61 o 
 -14   2   7     8085.10     8029.28    152.63 o 
 -12   2   7     3589.59     3624.01     78.04 o 
 -10   2   7     8750.39     8542.87    121.23 o 
  -8   2   7    14053.60    13413.83    176.94 o 
  -6   2   7    10522.30    11421.37    153.05 o 
  -4   2   7    45333.57    47546.51    570.43 o 
  -2   2   7    12535.65    13459.98    175.10 o 
   0   2   7      203.62      317.34     24.25 o 
   2   2   7     3564.12     3318.52     67.37 o 
   4   2   7    11532.05    11301.69    194.19 o 
   6   2   7     2366.07     2584.45     71.94 o 
   8   2   7    21224.01    20591.90    300.72 o 
  10   2   7    11146.08    10819.62    170.45 o 
  12   2   7      702.03      666.88     59.95 o 
  14   2   7     2959.78     3306.21    120.83 o 
  16   2   7      326.77      425.92     59.98 o 
  18   2   7      131.10      130.70     64.47 o 
 -25   3   7      199.61      257.62     89.39 o 
 -23   3   7      571.10      587.89     81.43 o 
 -21   3   7     4932.09     4338.65    130.83 o 
 -19   3   7      894.74      909.40     67.42 o 
 -17   3   7     3867.85     3718.13    156.98 o 
 -15   3   7      642.89      662.31     44.11 o 
 -13   3   7      127.22      211.54     31.95 o 
 -11   3   7     1059.64      995.77     43.27 o 
  -9   3   7      351.42      350.06     27.71 o 
  -7   3   7     4781.78     4794.65     76.98 o 
  -5   3   7     1743.09     1840.88     65.79 o 
  -3   3   7     4898.40     5012.10     77.90 o 
  -1   3   7      141.87      206.26     23.86 o 
   1   3   7     2935.27     2897.32     97.89 o 
   3   3   7     6266.07     6424.65    133.60 o 
   5   3   7      362.87      362.88     33.26 o 
   7   3   7     3177.32     2970.09    110.50 o 
   9   3   7     1280.00     1275.68     54.11 o 
  11   3   7      420.19      408.51     45.03 o 
  13   3   7       46.77       18.20     46.86 o 
  15   3   7       10.79       -4.08     48.07 o 
  17   3   7      705.49      850.18     84.49 o 
  19   3   7      437.11      376.50    110.29 o 
 -24   4   7        1.72       12.22     76.34 o 
 -22   4   7       43.59       10.76     53.85 o 
 -20   4   7     4284.78     4297.98    128.33 o 
 -18   4   7     7516.36     7382.44    166.94 o 
 -16   4   7    15160.05    14779.81    308.31 o 
 -14   4   7    15516.31    15220.27    234.13 o 
 -12   4   7     4176.31     3878.33     83.84 o 
 -10   4   7    17318.34    17407.69    253.69 o 
  -8   4   7     1717.29     1577.61     39.69 o 
  -6   4   7     3296.19     3365.99     80.13 o 
  -4   4   7       87.14       31.35     17.96 o 
  -2   4   7    30533.72    29826.95    366.18 o 
   0   4   7        0.74       11.72     21.11 o 
   2   4   7    60296.80    60507.77    795.21 o 
   4   4   7     4562.24     4609.64     89.64 o 
   6   4   7     8866.36     8442.01    193.04 o 
   8   4   7     6899.64     6697.68    140.27 o 
  10   4   7      190.58      191.53     37.30 o 
  12   4   7       38.36       -1.34     39.51 o 
  14   4   7     3662.93     4242.43    145.84 o 
  16   4   7     4104.81     4382.68    229.69 o 
  18   4   7      659.99      538.02    117.00 o 
 -25   5   7     2151.71     2340.56    157.51 o 
 -23   5   7     4919.34     4571.00    173.00 o 
 -21   5   7     2891.88     2688.08    108.01 o 
 -19   5   7     5705.23     5727.94    147.94 o 
 -17   5   7     2004.50     2083.28    108.17 o 
 -15   5   7      356.59      361.77     41.44 o 
 -13   5   7      635.29      677.20     43.15 o 
 -11   5   7    17745.21    16915.01    250.71 o 
  -9   5   7     2040.32     2119.83     59.73 o 
  -7   5   7    41602.18    41879.63    508.59 o 
  -5   5   7     6250.87     5872.57     90.36 o 
  -3   5   7     7785.85     7829.58    112.48 o 
  -1   5   7      900.23      854.02     36.19 o 
   1   5   7      782.15      723.32     36.81 o 
   3   5   7     1605.48     1581.35     49.00 o 
   5   5   7     4667.88     4473.48     93.30 o 
   7   5   7    14033.57    13591.17    197.07 o 
   9   5   7      772.41      765.56     63.29 o 
  11   5   7     6463.94     6606.40    127.86 o 
  13   5   7     2836.33     2944.91    175.91 o 
  15   5   7      839.52      997.34     85.35 o 
  17   5   7       11.96       -5.90     68.83 o 
 -24   6   7      264.53      295.51     98.05 o 
 -22   6   7     1471.67     1597.86    117.62 o 
 -20   6   7      146.89      107.36     65.13 o 
 -18   6   7     1884.52     1688.71     83.00 o 
 -16   6   7     2003.22     1984.59     72.94 o 
 -14   6   7      747.35      754.21     67.42 o 
 -12   6   7     6579.01     6614.53    122.74 o 
 -10   6   7      467.57      445.49     37.25 o 
  -8   6   7     8751.62     8423.31    137.59 o 
  -6   6   7       41.67       29.19     19.87 o 
  -4   6   7     1069.74      956.81     34.26 o 
  -2   6   7    21246.97    21442.59    271.51 o 
   0   6   7     3731.81     3462.41     81.38 o 
   2   6   7     8894.51     9351.01    149.91 o 
   4   6   7      601.72      557.28     35.07 o 
   6   6   7     4055.53     3831.51     80.38 o 
   8   6   7     2190.05     2086.06     63.53 o 
  10   6   7      262.56      207.98     45.84 o 
  12   6   7     8021.00     7885.93    304.07 o 
  14   6   7       84.88      109.39     57.32 o 
  16   6   7     1854.88     1813.72    120.03 o 
  18   6   7      375.61      245.28    115.79 o 
 -23   7   7      235.28      213.14     79.90 o 
 -21   7   7      463.80      536.13     84.46 o 
 -19   7   7     1847.01     1847.68    145.08 o 
 -17   7   7    11217.97    10491.78    217.26 o 
 -15   7   7      470.70      509.74     47.30 o 
 -13   7   7    23108.68    22382.34    378.77 o 
 -11   7   7      647.34      688.21     42.35 o 
  -9   7   7     3835.80     4026.24    127.40 o 
  -7   7   7     1108.68     1222.07     44.63 o 
  -5   7   7     5424.41     5284.57     86.83 o 
  -3   7   7    12606.32    12962.29    193.30 o 
  -1   7   7    20275.25    20036.97    337.55 o 
   1   7   7    44666.65    45768.06    564.36 o 
   3   7   7     5475.86     5376.86     95.17 o 
   5   7   7    14390.57    14282.01    203.63 o 
   7   7   7      399.33      353.42     45.99 o 
   9   7   7       29.50       41.99     37.77 o 
  11   7   7       19.06      -12.48     45.77 o 
  13   7   7     6475.42     6349.18    218.25 o 
  15   7   7      577.94      645.26     78.12 o 
  17   7   7     3863.20     3687.55    216.25 o 
 -24   8   7       24.16       36.26     83.68 o 
 -22   8   7     6356.59     6496.11    211.69 o 
 -20   8   7      127.82       80.89     71.88 o 
 -18   8   7     2442.76     2215.05    106.55 o 
 -16   8   7      323.06      277.71     53.76 o 
 -14   8   7       70.42      118.00     39.03 o 
 -12   8   7     1519.54     1512.24     77.55 o 
 -10   8   7    10749.71    10348.81    170.01 o 
  -8   8   7    29753.42    28718.79    396.20 o 
  -6   8   7      900.83      819.83     33.44 o 
  -4   8   7    27514.13    27386.98    320.91 o 
  -2   8   7     1755.60     1893.82     75.42 o 
   0   8   7     2332.36     2314.96     54.84 o 
   2   8   7      843.06      997.32     42.63 o 
   4   8   7    10863.96    10784.30    163.19 o 
   6   8   7    11512.06    11384.86    237.38 o 
   8   8   7    14790.55    14126.08    367.29 o 
  10   8   7     8367.55     8027.11    208.21 o 
  12   8   7     4640.04     4634.53    142.60 o 
  14   8   7     1450.88     1510.70     95.57 o 
  16   8   7       16.62       38.64    112.36 o 
 -23   9   7      894.49      940.54    174.25 o 
 -21   9   7     1889.00     2029.87    153.29 o 
 -19   9   7     1238.29      958.28     97.42 o 
 -17   9   7     4360.72     4167.53    130.04 o 
 -15   9   7     2017.45     1872.28     88.93 o 
 -13   9   7     9563.20     9451.97    167.50 o 
 -11   9   7     2827.02     2947.33     78.91 o 
  -9   9   7     2954.79     2793.81    110.56 o 
  -7   9   7     7026.12     6948.14    110.51 o 
  -5   9   7        2.41      -20.84     20.84 o 
  -3   9   7     7486.97     7339.73    106.55 o 
  -1   9   7     1434.96     1335.51     42.61 o 
   1   9   7     1874.60     1774.65     62.79 o 
   3   9   7     5361.23     5144.50    145.78 o 
   5   9   7     1769.17     1772.01     68.45 o 
   7   9   7     4318.64     4085.02    105.56 o 
   9   9   7     2137.85     2025.11     97.62 o 
  11   9   7     2739.68     2521.70    113.64 o 
  13   9   7     1056.33     1035.11    140.17 o 
  15   9   7      276.41       52.47     82.78 o 
 -22  10   7      386.07      487.91     99.12 o 
 -20  10   7     3121.18     3336.13    182.00 o 
 -18  10   7     1352.76     1401.18     91.80 o 
 -16  10   7     6485.07     6585.43    227.27 o 
 -14  10   7     9434.09     9157.50    194.62 o 
 -12  10   7     3957.77     3671.44    109.50 o 
 -10  10   7     2249.10     2180.91     93.89 o 
  -8  10   7       80.23       82.44     29.97 o 
  -6  10   7     2692.84     2730.40     68.62 o 
  -4  10   7      997.60      954.16     41.87 o 
  -2  10   7    24873.55    24713.87    312.44 o 
   0  10   7      354.46      409.37     35.33 o 
   2  10   7    22502.80    21011.19    755.58 o 
   4  10   7     2570.41     2354.28    100.51 o 
   6  10   7     6406.64     6211.01    147.83 o 
   8  10   7       84.85      152.14     51.25 o 
  10  10   7      302.71      257.90     62.66 o 
  12  10   7      738.63      803.54     95.81 o 
  14  10   7     2626.07     2511.89    117.87 o 
  16  10   7     2323.09     2454.93    175.74 o 
 -21  11   7     1744.82     1738.32    222.51 o 
 -19  11   7     2393.29     2268.58    114.56 o 
 -17  11   7      468.22      379.89     69.27 o 
 -15  11   7       27.92       23.43     52.43 o 
 -13  11   7       27.82       -9.16     45.28 o 
 -11  11   7    11397.29    11250.51    217.13 o 
  -9  11   7     1017.35     1000.29     61.51 o 
  -7  11   7    20856.71    20630.69    273.88 o 
  -5  11   7     7839.59     7529.72    120.95 o 
  -3  11   7     9551.52     9175.25    184.41 o 
  -1  11   7     4244.05     4184.68    113.09 o 
   1  11   7      142.05      158.43     43.26 o 
   3  11   7     1858.32     1747.55     77.67 o 
   5  11   7     1164.70     1156.39     71.28 o 
   7  11   7    12037.69    11290.28    227.25 o 
   9  11   7      169.49      133.39     56.34 o 
  11  11   7    12866.03    12302.57    257.39 o 
  13  11   7       23.81       49.97     63.69 o 
  15  11   7      150.90      173.44     96.86 o 
 -20  12   7      163.54      165.56     81.65 o 
 -18  12   7       39.03       -2.39     64.58 o 
 -16  12   7      828.13      902.70     82.59 o 
 -14  12   7      208.93      259.63     59.88 o 
 -12  12   7     4115.50     4070.48    151.11 o 
 -10  12   7      258.25      306.16     50.22 o 
  -8  12   7      843.37      845.04     59.43 o 
  -6  12   7     4848.90     4675.80    135.77 o 
  -4  12   7      247.96      238.30     34.25 o 
  -2  12   7     4834.11     5081.50    190.59 o 
   0  12   7     1295.75     1252.85     69.06 o 
   2  12   7     2517.20     2465.16    145.84 o 
   4  12   7     1016.53     1002.30     70.13 o 
   6  12   7     1994.25     2002.41     93.11 o 
   8  12   7     5615.39     5471.61    160.79 o 
  10  12   7      296.04      388.92     86.90 o 
  12  12   7     1780.13     1690.19    103.90 o 
  14  12   7       15.61      -43.03     83.13 o 
 -19  13   7      563.89      776.65    100.27 o 
 -17  13   7     4072.35     4299.32    199.72 o 
 -15  13   7       50.62       31.82     78.39 o 
 -13  13   7     7632.12     7393.91    224.31 o 
 -11  13   7      937.38      876.18     88.54 o 
  -9  13   7      396.79      515.19     87.96 o 
  -7  13   7      134.07      154.03     40.39 o 
  -5  13   7     5235.94     5137.68    125.97 o 
  -3  13   7      226.38      254.06     41.37 o 
  -1  13   7    11473.61    11391.94    254.84 o 
   1  13   7     6762.49     6982.57    216.85 o 
   3  13   7     3648.82     3416.70    149.75 o 
   5  13   7     6661.08     6066.12    153.72 o 
   7  13   7       51.54       91.34     58.89 o 
   9  13   7       22.80       25.70     60.75 o 
  11  13   7       93.73       98.95     70.80 o 
  13  13   7     1790.34     1758.20    133.93 o 
 -18  14   7     1154.61     1080.11     98.59 o 
 -16  14   7      186.47      281.15     72.67 o 
 -14  14   7      888.00      995.09     82.55 o 
 -12  14   7      461.78      589.04     67.75 o 
 -10  14   7     4393.73     4246.94    146.75 o 
  -8  14   7     3876.98     3747.01    120.32 o 
  -6  14   7     5849.97     5589.59    220.79 o 
  -4  14   7     3868.50     3930.52    110.68 o 
  -2  14   7        1.57      -36.26     52.67 o 
   0  14   7      530.47      417.65     59.71 o 
   2  14   7      596.20      671.80     93.30 o 
   4  14   7     2302.46     2459.63    104.47 o 
   6  14   7      595.40      545.00     70.38 o 
   8  14   7     2832.00     2851.23    121.22 o 
  10  14   7     1542.79     1753.16    143.82 o 
  12  14   7      115.10      193.83     84.06 o 
 -17  15   7      192.06      101.15    105.53 o 
 -15  15   7      185.61      236.83     69.97 o 
 -13  15   7      130.49      187.20     64.82 o 
 -11  15   7       10.33       -2.85     52.95 o 
  -9  15   7      572.83      564.89     75.91 o 
  -7  15   7      155.86      154.12     61.59 o 
  -5  15   7       42.18       69.46     48.55 o 
  -3  15   7      837.13      810.88    110.75 o 
  -1  15   7       19.80        9.89     59.89 o 
   1  15   7     2173.45     2071.33    121.95 o 
   3  15   7      359.68      263.40     62.70 o 
   5  15   7      414.93      298.82     69.78 o 
   7  15   7      873.70      958.38    176.23 o 
   9  15   7      111.43       54.32     70.49 o 
  11  15   7       52.22      -42.84     69.33 o 
 -16  16   7     2530.68     2342.31    121.37 o 
 -14  16   7      529.56      569.82     79.39 o 
 -12  16   7      116.37      114.22     63.10 o 
 -10  16   7     1923.55     1954.31    111.60 o 
  -8  16   7      881.20      770.22     85.03 o 
  -6  16   7      155.00      155.28     64.92 o 
  -4  16   7     3139.57     3090.04    125.19 o 
  -2  16   7     4485.41     4531.17    154.27 o 
   0  16   7      197.48      160.13     77.44 o 
   2  16   7     4735.51     4670.42    140.78 o 
   4  16   7     1115.17     1211.29    180.89 o 
   6  16   7      150.83       87.33     67.85 o 
   8  16   7      317.49      317.95     78.59 o 
  10  16   7      703.62      639.46    137.74 o 
 -15  17   7       32.73      104.98     73.55 o 
 -13  17   7     1006.26     1035.66    122.71 o 
 -11  17   7     1367.40     1400.68    109.00 o 
  -9  17   7        0.04      -29.41     69.29 o 
  -7  17   7     2138.75     2143.21    119.48 o 
  -5  17   7      869.82      989.25    114.79 o 
  -3  17   7      294.80      246.72     71.21 o 
  -1  17   7     2597.58     2592.54    127.46 o 
   1  17   7     1070.51     1274.88    103.40 o 
   3  17   7       19.24       21.88     70.57 o 
   5  17   7     1771.66     1932.66    112.28 o 
   7  17   7     1928.00     2013.33    115.77 o 
 -12  18   7      203.35      216.94     99.43 o 
 -10  18   7      691.84      744.46    119.24 o 
  -8  18   7      170.32      228.06     77.40 o 
  -6  18   7       31.33       27.37     84.35 o 
  -4  18   7      201.58      150.99     70.67 o 
  -2  18   7       29.14       13.36    101.71 o 
   0  18   7       54.07        0.73     73.26 o 
   2  18   7        0.34       -1.63     72.08 o 
   4  18   7      234.08      195.49     81.83 o 
   6  18   7      138.37      235.17     84.40 o 
  -9  19   7       23.19       79.46     80.11 o 
  -7  19   7     1463.61     1238.25    135.26 o 
  -5  19   7      226.42      271.74     96.65 o 
  -3  19   7       77.63       25.75     69.40 o 
  -1  19   7      784.94      876.41    112.30 o 
   1  19   7      700.04      818.95     98.72 o 
   3  19   7       96.20      103.81     83.48 o 
 -26   0   8      212.35      208.25    104.53 o 
 -24   0   8      502.04      361.34    102.83 o 
 -22   0   8     6248.51     5710.86    217.29 o 
 -20   0   8     5457.98     4998.16    189.98 o 
 -18   0   8    12173.88    12165.11    331.91 o 
 -16   0   8    22575.32    19488.24    894.65 o 
 -14   0   8     2148.76     2292.47    133.32 o 
 -12   0   8      158.90      291.67     36.05 o 
 -10   0   8       42.95       65.44     31.21 o 
  -8   0   8    25089.26    24002.61    426.96 o 
  -6   0   8    31802.53    34140.82    591.42 o 
  -4   0   8   261794.50   271000.88   4466.07 o 
  -2   0   8      138.23       69.16     25.65 o 
   0   0   8    37291.38    39003.94    829.45 o 
   2   0   8     7293.60     6895.78    143.33 o 
   4   0   8     1923.32     2436.03     71.78 o 
   6   0   8     4554.83     4834.24    158.77 o 
   8   0   8    10641.51     9926.48    518.55 o 
  10   0   8    21316.39    21763.48    719.93 o 
  12   0   8      608.53      612.46     78.28 o 
  14   0   8     6732.28     7174.72    334.00 o 
  16   0   8      409.69      397.90     88.94 o 
  18   0   8     1718.68     1776.29    132.08 o 
 -25   1   8     3135.44     3052.99    128.92 o 
 -23   1   8      980.68      968.97     95.81 o 
 -21   1   8       39.16       34.20     48.77 o 
 -19   1   8      520.77      650.54     83.27 o 
 -17   1   8     3020.77     2943.18     95.63 o 
 -15   1   8     2400.09     2390.89    136.32 o 
 -13   1   8    17594.38    16547.45    246.24 o 
 -11   1   8     3465.51     3312.93     75.63 o 
  -9   1   8    11314.43    11071.35    153.01 o 
  -7   1   8      346.28      433.99     26.65 o 
  -5   1   8    18815.04    20976.88    265.60 o 
  -3   1   8     5548.77     6202.68    112.24 o 
  -1   1   8     6418.03     7182.98    104.22 o 
   1   1   8     8740.96     8284.04    132.21 o 
   3   1   8        3.43       52.93     25.30 o 
   5   1   8    27740.49    26533.34    370.20 o 
   7   1   8      477.74      484.97     49.18 o 
   9   1   8     5889.42     5861.07    136.29 o 
  11   1   8      519.62      489.96     53.35 o 
  13   1   8      814.41      918.43     66.63 o 
  15   1   8     2029.04     2027.54    107.11 o 
  17   1   8     1523.14     1403.99     85.46 o 
 -26   2   8      306.24      254.45     80.42 o 
 -24   2   8     3153.72     3074.02    178.66 o 
 -22   2   8        3.25       16.28     53.83 o 
 -20   2   8      684.36      636.94     63.69 o 
 -18   2   8     2210.07     2225.07     88.54 o 
 -16   2   8      798.44      748.30     56.54 o 
 -14   2   8    16501.45    16133.37    255.53 o 
 -12   2   8    16586.93    16956.30    250.64 o 
 -10   2   8    21821.21    21038.07    269.02 o 
  -8   2   8     1944.38     2030.32     47.28 o 
  -6   2   8    24244.84    24388.54    305.61 o 
  -4   2   8    31584.81    34779.97    425.33 o 
  -2   2   8     8146.13     8252.74    117.13 o 
   0   2   8    10019.95    10567.26    161.82 o 
   2   2   8     6059.38     5337.87     96.63 o 
   4   2   8    32821.38    32695.71    446.90 o 
   6   2   8    10689.79    10210.72    166.43 o 
   8   2   8     6223.02     6038.60    199.12 o 
  10   2   8     3726.80     3733.80    100.12 o 
  12   2   8        6.23      -42.70     42.70 o 
  14   2   8      884.77      869.43     68.15 o 
  16   2   8     2246.03     2385.32    113.07 o 
  18   2   8       81.26      104.27     71.14 o 
 -25   3   8        7.33      -24.56     64.37 o 
 -23   3   8     5496.64     5590.89    161.28 o 
 -21   3   8      105.53       36.65     62.19 o 
 -19   3   8     9390.75     9202.32    197.29 o 
 -17   3   8     1716.78     1802.65    149.08 o 
 -15   3   8     6042.58     5471.40    128.69 o 
 -13   3   8      534.53      462.71     37.45 o 
 -11   3   8     1551.81     1595.66     53.61 o 
  -9   3   8     3436.36     3655.65     66.75 o 
  -7   3   8     3886.41     3306.94     62.47 o 
  -5   3   8    13784.46    13089.96    174.99 o 
  -3   3   8     5468.46     4927.54     79.27 o 
  -1   3   8    10768.03     9396.26    190.37 o 
   1   3   8     2161.13     2467.73     59.97 o 
   3   3   8     7622.21     7528.54    126.94 o 
   5   3   8      647.07      568.26     37.75 o 
   7   3   8     7242.90     6828.79    224.54 o 
   9   3   8       42.23       22.36     39.71 o 
  11   3   8     9086.49     9217.79    178.98 o 
  13   3   8     2329.96     2460.62     95.39 o 
  15   3   8     7160.77     7084.14    174.71 o 
  17   3   8      547.94      862.14     89.26 o 
 -24   4   8     1711.98     1754.73    124.64 o 
 -22   4   8        9.41      -34.15     53.30 o 
 -20   4   8       13.22      -28.57     56.51 o 
 -18   4   8      440.22      591.04     87.30 o 
 -16   4   8     1224.38     1315.34     81.94 o 
 -14   4   8    17460.81    16696.62    253.95 o 
 -12   4   8      270.42      307.29     44.06 o 
 -10   4   8    14241.21    13437.42    181.93 o 
  -8   4   8       80.53       60.37     19.95 o 
  -6   4   8     5905.10     5540.22     89.54 o 
  -4   4   8     2036.53     2348.93     50.08 o 
  -2   4   8      907.50      867.69     30.28 o 
   0   4   8     3030.46     2727.55     63.10 o 
   2   4   8     8849.75     8201.47    176.53 o 
   4   4   8     7243.82     7038.25    125.15 o 
   6   4   8     9139.79     8699.21    149.01 o 
   8   4   8     5816.99     6056.42    115.58 o 
  10   4   8       46.43        7.55     44.43 o 
  12   4   8       19.37       60.19     64.82 o 
  14   4   8      558.12      591.77    133.89 o 
  16   4   8      935.43      983.64     89.72 o 
 -25   5   8     1268.09     1185.84    136.28 o 
 -23   5   8      331.85      434.72     84.60 o 
 -21   5   8        1.36      -31.19     48.66 o 
 -19   5   8      356.11      423.71     58.96 o 
 -17   5   8      682.28      688.79     59.01 o 
 -15   5   8      623.71      630.42     47.74 o 
 -13   5   8     7562.44     7461.41    135.61 o 
 -11   5   8       37.76        1.81     27.57 o 
  -9   5   8    12245.04    12191.06    189.24 o 
  -7   5   8      580.76      543.75     29.33 o 
  -5   5   8     5483.57     5818.50     92.58 o 
  -3   5   8     2990.00     3112.37     75.10 o 
  -1   5   8      470.19      588.72     35.99 o 
   1   5   8     9311.57     9164.51    148.27 o 
   3   5   8     1418.10     1509.17     51.97 o 
   5   5   8    10158.89     9955.91    164.45 o 
   7   5   8      382.14      438.32     39.49 o 
   9   5   8     2207.26     2093.60     69.95 o 
  11   5   8     2140.79     2214.59     96.40 o 
  13   5   8       29.37      107.98     57.04 o 
  15   5   8      787.45      826.12     85.91 o 
  17   5   8      522.69      578.05     89.40 o 
 -24   6   8      221.65       95.73    139.99 o 
 -22   6   8     3624.70     3939.89    180.79 o 
 -20   6   8     2025.98     1828.39     92.92 o 
 -18   6   8     1177.81     1349.15     80.37 o 
 -16   6   8     2292.18     2234.57     76.58 o 
 -14   6   8        7.23        3.48     33.50 o 
 -12   6   8      212.85      274.35     35.78 o 
 -10   6   8    14056.31    13376.30    207.57 o 
  -8   6   8    30239.83    30258.71    378.51 o 
  -6   6   8     1491.68     1440.54     44.66 o 
  -4   6   8    15692.15    14393.71    192.87 o 
  -2   6   8    14588.96    14236.69    190.33 o 
   0   6   8    12869.95    12664.68    193.74 o 
   2   6   8    20602.52    19901.60    313.89 o 
   4   6   8        1.49      -17.58     26.88 o 
   6   6   8      126.94      161.72     33.40 o 
   8   6   8     1016.45      969.65     51.67 o 
  10   6   8     3485.86     3463.11    101.36 o 
  12   6   8      178.89       71.25     59.17 o 
  14   6   8     6968.60     7050.83    292.15 o 
  16   6   8       50.36      -78.37     78.37 o 
 -23   7   8      178.49      111.88     80.88 o 
 -21   7   8       31.91      -36.94     62.75 o 
 -19   7   8       64.95       -0.96     59.67 o 
 -17   7   8        9.87       26.73     41.70 o 
 -15   7   8     1055.67     1219.82     60.68 o 
 -13   7   8     5407.63     5274.65    111.30 o 
 -11   7   8     3305.05     3435.27    122.67 o 
  -9   7   8      500.07      473.45     30.78 o 
  -7   7   8     7639.73     7674.85    117.63 o 
  -5   7   8     1609.04     1591.43     75.92 o 
  -3   7   8        3.85       -1.99     21.56 o 
  -1   7   8     3710.66     3527.90     78.70 o 
   1   7   8     1060.77      896.34     44.24 o 
   3   7   8      427.34      385.24     35.01 o 
   5   7   8     8366.01     8295.73    192.78 o 
   7   7   8      266.93      211.43     43.32 o 
   9   7   8      192.73      203.75     64.44 o 
  11   7   8       66.12       73.49     48.68 o 
  13   7   8        3.24       55.78     66.13 o 
  15   7   8      506.00      559.20    116.42 o 
 -24   8   8        4.46      -33.97     80.19 o 
 -22   8   8       14.51       25.17     77.93 o 
 -20   8   8      350.59      379.91     83.47 o 
 -18   8   8        1.88       95.01     67.64 o 
 -16   8   8       10.10       98.08     45.53 o 
 -14   8   8     1529.97     1379.47     62.62 o 
 -12   8   8       12.75        4.16     32.29 o 
 -10   8   8     4423.30     4298.30    104.01 o 
  -8   8   8     2330.01     2174.68     55.59 o 
  -6   8   8      765.35      741.78     37.76 o 
  -4   8   8     9165.00     9289.09    137.02 o 
  -2   8   8     2203.16     2037.80     52.52 o 
   0   8   8       38.40       70.58     28.73 o 
   2   8   8     3735.73     3447.65     75.60 o 
   4   8   8     1087.64      974.36     61.23 o 
   6   8   8      735.95      699.81     55.08 o 
   8   8   8      294.74      272.22     48.14 o 
  10   8   8       16.68        2.35     46.62 o 
  12   8   8      988.51      882.22    127.14 o 
  14   8   8      280.72      178.65     83.33 o 
  16   8   8      105.52      108.89    107.09 o 
 -23   9   8      568.37      592.49    114.72 o 
 -21   9   8       76.56      128.25     81.65 o 
 -19   9   8     1830.28     1787.41    157.90 o 
 -17   9   8     3576.87     3621.95    122.79 o 
 -15   9   8     2181.68     2269.63     95.83 o 
 -13   9   8     4337.17     4140.07    163.22 o 
 -11   9   8     2785.10     2693.28     80.71 o 
  -9   9   8     2289.91     2303.52     68.88 o 
  -7   9   8    12796.12    12828.51    181.14 o 
  -5   9   8     9867.52     9578.29    132.50 o 
  -3   9   8     2962.84     2926.31     88.74 o 
  -1   9   8     9786.38     9440.47    145.30 o 
   1   9   8     4324.73     4232.16     96.55 o 
   3   9   8      529.10      579.21     55.08 o 
   5   9   8     1746.81     1702.59     81.65 o 
   7   9   8     4840.24     4453.19    127.74 o 
   9   9   8     1828.48     1886.18     94.62 o 
  11   9   8     2820.46     3092.01    116.83 o 
  13   9   8     1211.42     1261.60    131.25 o 
  15   9   8      304.42      215.67     89.91 o 
 -22  10   8      331.92      234.51     91.34 o 
 -20  10   8      298.21      299.66     86.53 o 
 -18  10   8       80.77        0.33     57.89 o 
 -16  10   8       21.30       46.46     56.30 o 
 -14  10   8        0.23      -12.33     46.76 o 
 -12  10   8     1245.73     1258.93     71.48 o 
 -10  10   8      224.79      258.37     38.73 o 
  -8  10   8     2913.99     2910.08     96.16 o 
  -6  10   8       42.26       25.01     27.73 o 
  -4  10   8      371.86      390.64     34.16 o 
  -2  10   8        4.06      -17.99     28.32 o 
   0  10   8     2390.26     2328.29     82.09 o 
   2  10   8        8.11       81.23     39.47 o 
   4  10   8      512.22      477.66     51.62 o 
   6  10   8        0.45       92.47     49.06 o 
   8  10   8      118.49       59.73     50.86 o 
  10  10   8      173.21       82.74     65.63 o 
  12  10   8      198.20      330.79     69.03 o 
  14  10   8      289.57      306.82     78.94 o 
 -21  11   8        7.49      -55.31     84.21 o 
 -19  11   8      750.16      860.38     98.82 o 
 -17  11   8      296.08      266.10     68.12 o 
 -15  11   8       75.53       57.62     54.52 o 
 -13  11   8     1221.22     1367.57     87.91 o 
 -11  11   8      447.64      508.08     54.90 o 
  -9  11   8      307.42      398.19     43.17 o 
  -7  11   8     2732.07     2724.42     95.19 o 
  -5  11   8     1537.53     1481.17     52.11 o 
  -3  11   8     1480.48     1348.46     57.61 o 
  -1  11   8     4518.96     4444.54    114.66 o 
   1  11   8       20.14       14.42     42.71 o 
   3  11   8       50.42      -18.16     54.08 o 
   5  11   8      704.14      796.88     68.75 o 
   7  11   8       41.68       79.74     53.49 o 
   9  11   8       83.74      111.87     59.47 o 
  11  11   8     1165.77     1254.02     96.85 o 
  13  11   8      204.57      270.57     77.05 o 
 -20  12   8       73.22      -20.72    101.63 o 
 -18  12   8       78.97      120.50     68.27 o 
 -16  12   8     2249.83     2582.12    112.43 o 
 -14  12   8     1982.05     2192.18    100.73 o 
 -12  12   8      382.05      426.02     72.72 o 
 -10  12   8     4219.89     4351.17    121.10 o 
  -8  12   8      449.69      424.55     53.25 o 
  -6  12   8       13.31       -6.95     30.89 o 
  -4  12   8     5702.03     5832.44    134.08 o 
  -2  12   8       18.72       25.04     56.11 o 
   0  12   8      575.86      704.30     61.56 o 
   2  12   8     2507.64     2488.79     94.86 o 
   4  12   8      715.95      798.51     69.65 o 
   6  12   8      980.26     1000.17     77.33 o 
   8  12   8     2903.98     2967.07    117.17 o 
  10  12   8       45.13      124.62     64.91 o 
  12  12   8       61.57      106.56     68.38 o 
 -19  13   8     1487.11     1766.81    113.49 o 
 -17  13   8       78.43      -30.70     63.35 o 
 -15  13   8     1367.40     1318.21    114.85 o 
 -13  13   8       10.47      -35.81     52.93 o 
 -11  13   8        1.45       41.58     54.98 o 
  -9  13   8      453.79      492.95     66.24 o 
  -7  13   8     5034.62     4853.96    151.92 o 
  -5  13   8     6638.51     6743.25    162.81 o 
  -3  13   8      648.56      644.76     56.84 o 
  -1  13   8     7500.15     7659.07    167.75 o 
   1  13   8       15.15       28.08     47.87 o 
   3  13   8      156.82      152.21     55.30 o 
   5  13   8       37.86        2.81     60.77 o 
   7  13   8      788.91      796.93     94.24 o 
   9  13   8      222.27      182.28     76.97 o 
  11  13   8     1074.89      932.13     93.58 o 
 -18  14   8      622.29      808.71     99.86 o 
 -16  14   8      989.67     1068.13     91.47 o 
 -14  14   8       71.85       27.48     58.31 o 
 -12  14   8       88.75       21.88     55.27 o 
 -10  14   8     1032.06      941.21     72.44 o 
  -8  14   8     5217.75     5220.41    207.60 o 
  -6  14   8      526.20      582.26     59.59 o 
  -4  14   8     4125.27     3987.29    182.85 o 
  -2  14   8     2528.06     2562.38     98.47 o 
   0  14   8     7462.59     7022.94    193.46 o 
   2  14   8       88.48       19.53     51.50 o 
   4  14   8      220.83      202.79     62.87 o 
   6  14   8       10.51        9.90     58.22 o 
   8  14   8      182.72      224.89     72.92 o 
  10  14   8     1091.23     1255.99     98.70 o 
 -17  15   8      396.19      523.20     84.61 o 
 -15  15   8       36.73       96.85     70.14 o 
 -13  15   8     5184.20     5230.75    152.54 o 
 -11  15   8     2585.68     2783.03    111.35 o 
  -9  15   8     4227.60     4178.60    189.39 o 
  -7  15   8     2163.14     2385.15    190.99 o 
  -5  15   8       16.13      -54.44     89.57 o 
  -3  15   8       53.82       73.59     59.33 o 
  -1  15   8      934.80     1132.81     78.12 o 
   1  15   8     8052.84     7358.03    206.41 o 
   3  15   8      120.84       50.42     60.96 o 
   5  15   8     6527.59     6675.59    178.01 o 
   7  15   8       20.55       -8.57     64.58 o 
   9  15   8      523.65      589.86     87.00 o 
 -16  16   8      419.83      332.22     80.10 o 
 -14  16   8       40.90       57.52     64.27 o 
 -12  16   8        2.93       -6.27     70.93 o 
 -10  16   8      516.16      321.90     75.24 o 
  -8  16   8      852.01      906.38     91.21 o 
  -6  16   8       80.63      -30.46    168.40 o 
  -4  16   8      661.53      758.88     84.03 o 
  -2  16   8     1375.10     1447.81    102.21 o 
   0  16   8      812.33      924.80     92.53 o 
   2  16   8      117.23       38.26     75.55 o 
   4  16   8       38.85        2.42     69.39 o 
   6  16   8       44.46       -3.57     65.46 o 
   8  16   8      167.77      211.28     81.43 o 
 -13  17   8       11.61      131.32     83.08 o 
 -11  17   8       22.03       77.87     74.84 o 
  -9  17   8      677.93      859.37     94.63 o 
  -7  17   8      598.39      633.83    115.78 o 
  -5  17   8     1125.31     1235.23    132.47 o 
  -3  17   8      483.89      458.02     81.26 o 
  -1  17   8     1963.63     2195.08    123.39 o 
   1  17   8      152.48      134.94     90.35 o 
   3  17   8      204.72      112.91     75.44 o 
   5  17   8       72.48       59.70     71.37 o 
   7  17   8      438.66      448.22     83.79 o 
 -12  18   8       32.92       32.43     79.05 o 
 -10  18   8     2083.96     2402.59    167.48 o 
  -8  18   8        0.95      -45.62     98.24 o 
  -6  18   8      832.55      706.79    239.98 o 
  -4  18   8       19.59       14.61     96.39 o 
  -2  18   8      510.04      624.00     90.02 o 
   0  18   8      460.45      468.48    100.83 o 
   2  18   8     2008.19     2260.83    162.08 o 
   4  18   8      987.68      843.52     99.21 o 
  -9  19   8      447.66      502.43    118.63 o 
  -7  19   8      494.89      696.64    128.96 o 
  -5  19   8     1197.01     1101.19    261.73 o 
  -3  19   8      388.43      562.83    122.61 o 
  -1  19   8     1373.08     1649.32    121.76 o 
   1  19   8       50.06       65.54     80.40 o 
 -25   1   9      288.32      303.95     73.15 o 
 -23   1   9      282.79      304.86     63.61 o 
 -21   1   9      300.38      255.73     58.16 o 
 -19   1   9      371.36      324.86     54.24 o 
 -17   1   9      410.46      418.94     84.47 o 
 -15   1   9     2642.30     2441.58     82.78 o 
 -13   1   9     3978.61     3678.63    105.13 o 
 -11   1   9     2181.74     2280.53     57.42 o 
  -9   1   9      271.94      229.95     26.25 o 
  -7   1   9     8941.10     8288.63    134.41 o 
  -5   1   9     1260.66     1252.78     39.38 o 
  -3   1   9     5071.04     4753.17     79.33 o 
  -1   1   9     1853.32     1710.41     41.46 o 
   1   1   9     2219.02     1986.16     57.44 o 
   3   1   9     1017.40     1072.13     49.67 o 
   5   1   9     4376.73     4149.74    123.16 o 
   7   1   9     7788.88     7591.32    233.82 o 
   9   1   9      444.79      549.22     56.41 o 
  11   1   9      986.55     1142.87     76.39 o 
  13   1   9       19.89       45.67     49.37 o 
  15   1   9      229.70      257.98     60.26 o 
  17   1   9      406.81      479.53     74.37 o 
 -24   2   9        7.52      -28.61     55.80 o 
 -22   2   9      163.99      194.13     57.89 o 
 -20   2   9      206.90      286.69     54.73 o 
 -18   2   9     2649.81     2585.17    192.84 o 
 -16   2   9     8688.51     8183.78    172.20 o 
 -14   2   9     3522.66     3318.36     94.35 o 
 -12   2   9     5105.06     4907.00    112.19 o 
 -10   2   9     3470.96     3364.44     66.27 o 
  -8   2   9     1077.81     1032.84     37.96 o 
  -6   2   9     1373.09     1270.77     48.43 o 
  -4   2   9     5669.88     5180.87     85.12 o 
  -2   2   9     6352.91     6160.92     94.97 o 
   0   2   9     2972.57     2924.47     67.39 o 
   2   2   9    10308.52     9938.61    193.38 o 
   4   2   9       96.28      162.71     31.18 o 
   6   2   9     2019.12     1965.42     76.04 o 
   8   2   9      843.72      846.99     61.90 o 
  10   2   9     2435.37     2430.94     96.16 o 
  12   2   9      237.73      153.23     52.41 o 
  14   2   9     2259.14     2605.35    100.63 o 
  16   2   9      127.15      216.83     67.41 o 
 -25   3   9      116.50       63.66     92.71 o 
 -23   3   9      103.80      139.54     61.14 o 
 -21   3   9      159.59      193.11     57.38 o 
 -19   3   9      646.71      692.60     64.73 o 
 -17   3   9     1400.85     1495.07     80.68 o 
 -15   3   9      409.57      405.80     48.86 o 
 -13   3   9       10.33      -27.85     27.85 o 
 -11   3   9     8758.48     8649.00    147.02 o 
  -9   3   9      196.14      214.90     25.54 o 
  -7   3   9      645.99      668.86     33.04 o 
  -5   3   9     3486.05     3344.30     64.69 o 
  -3   3   9      219.86      246.40     22.11 o 
  -1   3   9     3680.70     3815.21     89.08 o 
   1   3   9     1318.45     1377.71     51.80 o 
   3   3   9       97.26      140.36     30.81 o 
   5   3   9       66.96       83.59     31.35 o 
   7   3   9      598.96      596.47     53.74 o 
   9   3   9     3053.55     2840.56     97.89 o 
  11   3   9        0.62      -43.24     43.24 o 
  13   3   9     4699.13     4440.72    128.51 o 
  15   3   9        3.60       66.54     61.64 o 
  17   3   9      441.11      483.89     79.56 o 
 -24   4   9      471.67      566.20     76.82 o 
 -22   4   9     1009.85     1191.71     86.71 o 
 -20   4   9       15.38      -22.75     47.62 o 
 -18   4   9       59.95       69.50     46.70 o 
 -16   4   9      412.36      437.47     51.99 o 
 -14   4   9     2560.07     2511.31     73.72 o 
 -12   4   9       26.00       15.57     32.54 o 
 -10   4   9    25616.02    25054.39    319.36 o 
  -8   4   9     1030.29      870.36     36.30 o 
  -6   4   9    12348.51    12119.12    167.28 o 
  -4   4   9     2967.97     2661.35     65.48 o 
  -2   4   9     1160.01     1243.80     46.40 o 
   0   4   9       65.92       52.38     26.47 o 
   2   4   9     5395.30     5022.69     98.33 o 
   4   4   9    12152.23    11934.04    196.17 o 
   6   4   9      366.26      311.86     38.76 o 
   8   4   9    13345.91    13443.80    226.22 o 
  10   4   9      574.48      605.24     57.80 o 
  12   4   9     3498.62     3653.14    125.86 o 
  14   4   9       62.81       58.95     64.48 o 
  16   4   9       42.51       38.39     65.19 o 
 -25   5   9       14.41       46.57     93.34 o 
 -23   5   9      413.94      492.60    115.78 o 
 -21   5   9      168.06      178.12     59.05 o 
 -19   5   9     1371.98     1409.43     84.67 o 
 -17   5   9     1106.58     1125.98     85.28 o 
 -15   5   9     5808.05     5801.62    119.93 o 
 -13   5   9     5806.45     5367.45    112.79 o 
 -11   5   9      335.72      420.32     37.79 o 
  -9   5   9      507.96      434.45     30.66 o 
  -7   5   9       36.74       38.20     22.79 o 
  -5   5   9     3702.99     3818.88     71.34 o 
  -3   5   9      299.49      341.55     25.38 o 
  -1   5   9    26142.97    25411.08    398.11 o 
   1   5   9      340.38      253.29     32.36 o 
   3   5   9    14809.31    13793.86    212.70 o 
   5   5   9       13.02       22.98     31.22 o 
   7   5   9     2193.12     2096.08     66.30 o 
   9   5   9     4240.72     4012.54    132.01 o 
  11   5   9       61.11      197.30     60.10 o 
  13   5   9     3344.41     3358.67    128.82 o 
  15   5   9      942.42      787.27     89.58 o 
 -24   6   9      491.33      461.66     94.50 o 
 -22   6   9      354.23      385.51     84.79 o 
 -20   6   9     3800.41     3544.32    120.11 o 
 -18   6   9      758.19      753.62     67.00 o 
 -16   6   9     1275.99     1319.13     64.47 o 
 -14   6   9      804.05      910.89     54.32 o 
 -12   6   9     2752.71     2575.47     81.62 o 
 -10   6   9     5227.79     5350.40    106.80 o 
  -8   6   9     1149.84     1217.07     43.98 o 
  -6   6   9     5407.87     5430.45    110.44 o 
  -4   6   9       55.05       75.35     22.84 o 
  -2   6   9     1830.05     1751.52     55.39 o 
   0   6   9     1763.46     1735.63     57.48 o 
   2   6   9      254.90      329.89     36.32 o 
   4   6   9     3079.84     2970.21    141.95 o 
   6   6   9        1.55       31.49     33.89 o 
   8   6   9     1546.02     1584.77     71.62 o 
  10   6   9     1477.46     1496.92     88.00 o 
  12   6   9      207.82      172.97     65.63 o 
  14   6   9     1246.23     1212.08     99.04 o 
  16   6   9       14.70      -17.13     76.47 o 
 -23   7   9       59.60      118.11     78.63 o 
 -21   7   9     3603.42     3517.14    149.82 o 
 -19   7   9      132.42      198.50     71.56 o 
 -17   7   9      649.47      506.63     60.77 o 
 -15   7   9      821.42      783.68     54.16 o 
 -13   7   9     1225.99     1229.04     74.21 o 
 -11   7   9     6952.59     6669.68    126.91 o 
  -9   7   9    14707.15    14559.42    271.36 o 
  -7   7   9    32255.56    32985.36    414.14 o 
  -5   7   9     1787.24     1738.69     55.75 o 
  -3   7   9     8724.92     8516.99    144.63 o 
  -1   7   9     1410.22     1528.11     55.32 o 
   1   7   9     2830.26     2676.84     71.28 o 
   3   7   9     1619.95     1569.78     56.25 o 
   5   7   9     8303.79     7992.24    136.20 o 
   7   7   9     3497.89     3517.17     99.16 o 
   9   7   9     2878.27     2811.57    128.73 o 
  11   7   9     1477.02     1630.90     96.89 o 
  13   7   9      492.54      539.58     92.16 o 
  15   7   9      140.53      -67.05     75.12 o 
 -24   8   9        6.98        6.51     83.54 o 
 -22   8   9       49.01      214.27     87.22 o 
 -20   8   9     3547.14     3808.17    159.60 o 
 -18   8   9      298.84      336.52     75.35 o 
 -16   8   9     9849.88     9805.75    195.11 o 
 -14   8   9     2210.73     2192.26     76.10 o 
 -12   8   9     9797.46     9597.50    168.34 o 
 -10   8   9      314.18      347.68     39.71 o 
  -8   8   9      112.46      117.24     28.71 o 
  -6   8   9     4230.12     4187.26     80.91 o 
  -4   8   9     8370.23     8010.56    178.86 o 
  -2   8   9     4870.99     4468.15    166.28 o 
   0   8   9    10727.71     9699.60    289.71 o 
   2   8   9    11906.50    11552.61    174.80 o 
   4   8   9      198.42      249.03     43.91 o 
   6   8   9       13.14       51.58     40.32 o 
   8   8   9      800.89      726.47     61.44 o 
  10   8   9      374.11      324.61     54.83 o 
  12   8   9      504.70      551.34     82.05 o 
  14   8   9     2397.86     2775.72    159.47 o 
 -23   9   9       90.85      130.09    102.44 o 
 -21   9   9      684.50      525.53     94.43 o 
 -19   9   9     1907.59     1867.13    117.61 o 
 -17   9   9       94.31       33.62     55.28 o 
 -15   9   9     4576.05     4616.20    202.30 o 
 -13   9   9      103.70      113.68     39.47 o 
 -11   9   9     4633.60     4524.35    187.22 o 
  -9   9   9      333.84      383.51     43.42 o 
  -7   9   9      382.85      403.91     38.60 o 
  -5   9   9     3951.79     3885.73     73.82 o 
  -3   9   9      867.77      854.92     44.45 o 
  -1   9   9     6046.46     5671.02    142.99 o 
   1   9   9        0.20        8.39     33.37 o 
   3   9   9     5631.88     5489.28    129.60 o 
   5   9   9     4979.34     4773.14    117.84 o 
   7   9   9       37.86       41.82     46.33 o 
   9   9   9     4530.42     4478.15    140.37 o 
  11   9   9        2.65      102.56     65.37 o 
  13   9   9     3242.82     3124.24    155.87 o 
 -22  10   9     1866.28     2258.98    331.54 o 
 -20  10   9      205.06       54.91     78.29 o 
 -18  10   9      451.85      634.04     75.47 o 
 -16  10   9      582.38      436.88     84.06 o 
 -14  10   9     1675.64     1948.88    107.85 o 
 -12  10   9       27.25       12.18     37.49 o 
 -10  10   9     6878.04     6507.62    128.55 o 
  -8  10   9     4330.05     4138.82     94.90 o 
  -6  10   9    14987.83    15391.40    215.62 o 
  -4  10   9     5624.92     5455.19    102.68 o 
  -2  10   9      902.84      914.16     47.82 o 
   0  10   9       20.60       39.11     39.36 o 
   2  10   9       64.34      102.50     43.02 o 
   4  10   9     3963.01     3759.13    103.15 o 
   6  10   9     1079.31     1114.51     74.26 o 
   8  10   9     5398.91     5423.33    149.09 o 
  10  10   9        4.50      -59.59     59.59 o 
  12  10   9     1992.19     2004.93    169.14 o 
  14  10   9      402.30      339.61     96.35 o 
 -21  11   9      663.37      592.34     98.90 o 
 -19  11   9     3550.19     3761.61    159.51 o 
 -17  11   9     1560.53     1599.38    110.19 o 
 -15  11   9     2719.69     2858.36    110.28 o 
 -13  11   9      602.00      820.64     67.86 o 
 -11  11   9     2797.89     2887.83     97.37 o 
  -9  11   9       67.66      -34.04     35.81 o 
  -7  11   9       33.04       -6.34     30.48 o 
  -5  11   9     5047.51     4824.62    105.65 o 
  -3  11   9       40.37       64.81     33.77 o 
  -1  11   9    12233.10    11994.38    204.06 o 
   1  11   9      850.62      870.45     59.55 o 
   3  11   9     5713.70     5873.50    181.70 o 
   5  11   9      168.50      226.35     57.50 o 
   7  11   9       11.46      -14.51     54.43 o 
   9  11   9       30.60       84.93     60.28 o 
  11  11   9      144.50      220.37     72.64 o 
  13  11   9     1811.17     1787.33    290.62 o 
 -20  12   9      378.10      491.53    116.85 o 
 -18  12   9       10.25       -8.09     66.30 o 
 -16  12   9     4666.66     4447.64    141.03 o 
 -14  12   9      113.12      166.28     76.16 o 
 -12  12   9     2668.22     2498.55     98.68 o 
 -10  12   9       21.13      114.18     49.33 o 
  -8  12   9     3000.66     2923.89     84.58 o 
  -6  12   9     1431.12     1294.09     86.29 o 
  -4  12   9       14.57        7.92     44.01 o 
  -2  12   9     4807.48     4630.33    123.10 o 
   0  12   9       16.07       20.98     47.44 o 
   2  12   9      959.79      928.09     72.32 o 
   4  12   9     1864.23     1749.79    108.07 o 
   6  12   9     1375.43     1245.58     86.48 o 
   8  12   9      219.51      220.62     65.36 o 
  10  12   9       28.91       45.37     70.09 o 
  12  12   9     1200.33     1167.86    102.52 o 
 -19  13   9        1.97       16.41     76.97 o 
 -17  13   9      145.68       27.81     67.29 o 
 -15  13   9       36.11      -45.91     59.08 o 
 -13  13   9      568.67      662.05     73.02 o 
 -11  13   9     2279.27     2302.90     94.10 o 
  -9  13   9      512.92      651.08     64.12 o 
  -7  13   9     7000.70     6410.95    180.05 o 
  -5  13   9      753.44      784.73     64.13 o 
  -3  13   9     2334.24     2365.30     91.64 o 
  -1  13   9       82.94       46.92     50.24 o 
   1  13   9      100.14      160.03     68.06 o 
   3  13   9       19.20       16.53     51.89 o 
   5  13   9     3018.24     3089.23    149.08 o 
   7  13   9      566.98      650.45    103.71 o 
   9  13   9     1192.53     1280.84     97.50 o 
  11  13   9     1132.22     1184.20    102.26 o 
 -18  14   9       34.27       69.52     71.47 o 
 -16  14   9     1381.63     1567.19    102.97 o 
 -14  14   9       12.10      -32.60     58.24 o 
 -12  14   9      905.39     1038.12     77.93 o 
 -10  14   9      160.37      279.61     60.52 o 
  -8  14   9      970.70      899.31    116.21 o 
  -6  14   9      141.09       36.07     83.59 o 
  -4  14   9       18.49       45.70     50.45 o 
  -2  14   9     5679.09     5289.42    167.40 o 
   0  14   9       17.93      -14.07     52.43 o 
   2  14   9     2609.29     2804.15    110.31 o 
   4  14   9       54.38      -40.18     54.51 o 
   6  14   9      831.78      937.58     86.70 o 
   8  14   9        3.01      -29.96     82.38 o 
  10  14   9      329.83      289.51     79.17 o 
 -17  15   9        3.47      -30.11     69.06 o 
 -15  15   9      936.75      980.96     89.59 o 
 -13  15   9       23.75       41.41     60.17 o 
 -11  15   9     1069.78     1116.93    113.96 o 
  -9  15   9      584.76      577.24    202.09 o 
  -7  15   9      219.20       99.05     91.38 o 
  -5  15   9      869.09      817.31     86.89 o 
  -3  15   9      127.60      174.64     74.28 o 
  -1  15   9      372.63      416.99     65.24 o 
   1  15   9       49.08      -54.02     54.02 o 
   3  15   9       44.18       29.84     63.20 o 
   5  15   9        2.37       14.70     61.28 o 
   7  15   9      237.47      365.88    129.84 o 
   9  15   9      105.03      147.07     77.70 o 
 -16  16   9       23.39      -28.59     71.85 o 
 -14  16   9        9.86      -44.27     67.63 o 
 -12  16   9       25.20       16.26     74.11 o 
 -10  16   9     1858.76     2058.30    192.96 o 
  -8  16   9      649.59      785.78    294.01 o 
  -6  16   9      602.43      609.99    131.92 o 
  -4  16   9     1952.80     2059.41    139.10 o 
  -2  16   9      539.75      578.81     82.80 o 
   0  16   9        2.38      -54.83     54.83 o 
   2  16   9      320.13      445.10     73.40 o 
   4  16   9      156.32      234.78     73.86 o 
   6  16   9        5.12      -14.18     69.21 o 
 -13  17   9     1146.11     1469.63    118.90 o 
 -11  17   9      142.44      313.59    114.59 o 
  -9  17   9      187.51      196.07    103.84 o 
  -7  17   9      643.22      927.06    196.47 o 
  -5  17   9      374.45      257.78    156.48 o 
  -3  17   9        5.87       95.22     76.46 o 
  -1  17   9      561.53      594.64     85.81 o 
   1  17   9       44.32      129.31     76.52 o 
   3  17   9      613.07      850.75     90.89 o 
   5  17   9      789.91      966.03    133.49 o 
 -10  18   9        4.62       50.76    108.66 o 
  -8  18   9       24.07       77.08    150.16 o 
  -6  18   9       23.34       26.24    112.07 o 
  -4  18   9       69.25        3.38     89.61 o 
  -2  18   9       74.82       21.30     78.18 o 
   0  18   9       10.61      -20.25     77.43 o 
   2  18   9      572.24      523.72     94.59 o 
  -5  19   9        8.94     -104.11    104.11 o 
 -24   0  10      804.05     1033.12    124.30 o 
 -22   0  10     1034.06      838.85    110.03 o 
 -20   0  10        1.34       64.41     68.78 o 
 -18   0  10     1468.92     1589.91    185.24 o 
 -16   0  10     5993.05     6091.25    200.90 o 
 -14   0  10     9139.85     8571.65    326.99 o 
 -12   0  10     5730.14     5165.21    129.56 o 
 -10   0  10     7470.43     7134.99    161.56 o 
  -8   0  10      952.80      946.42     55.82 o 
  -6   0  10    22556.13    22424.19    407.77 o 
  -4   0  10    37550.35    39140.16    680.17 o 
  -2   0  10     3373.18     3076.38     85.90 o 
   0   0  10      303.95      321.06     55.54 o 
   2   0  10    11967.92    11416.84    290.71 o 
   4   0  10      207.05      127.89     59.88 o 
   6   0  10     9162.58     9110.71    256.52 o 
   8   0  10        0.07      -59.88     59.88 o 
  10   0  10     1972.15     2155.59    133.96 o 
  12   0  10      360.05      237.01     86.79 o 
  14   0  10      379.15      396.53    121.21 o 
  16   0  10     1774.84     2042.85    185.79 o 
 -25   1  10      522.45      637.38     80.15 o 
 -23   1  10     2398.45     2455.17    109.18 o 
 -21   1  10     1266.72     1258.31     82.56 o 
 -19   1  10     2023.08     1857.16     86.56 o 
 -17   1  10     3228.94     3061.99    100.83 o 
 -15   1  10     1127.56     1001.31     61.59 o 
 -13   1  10     7060.37     6748.32    145.76 o 
 -11   1  10     1463.27     1441.55     46.38 o 
  -9   1  10     2929.35     2797.11     72.20 o 
  -7   1  10     7125.93     6678.17    106.43 o 
  -5   1  10      735.06      707.20     36.61 o 
  -3   1  10     9326.01     9033.13    132.14 o 
  -1   1  10       59.78       54.61     25.85 o 
   1   1  10     6650.85     6706.25    137.48 o 
   3   1  10     7341.46     6981.47    144.24 o 
   5   1  10      933.52     1094.67     63.66 o 
   7   1  10     3135.99     3028.84    129.44 o 
   9   1  10      310.57      223.24     52.13 o 
  11   1  10     3706.19     4148.39    128.06 o 
  13   1  10      356.95      252.11     62.48 o 
  15   1  10     2749.62     3132.72    111.09 o 
 -24   2  10        2.84        5.91     58.66 o 
 -22   2  10     1714.79     2129.55    101.05 o 
 -20   2  10      128.79       89.57     50.73 o 
 -18   2  10     2429.52     2526.80     96.45 o 
 -16   2  10        6.04      -35.54     39.70 o 
 -14   2  10      578.84      586.63     70.49 o 
 -12   2  10     2205.59     2120.04     84.39 o 
 -10   2  10     1505.21     1613.47     63.64 o 
  -8   2  10    11048.32    10472.39    155.96 o 
  -6   2  10     3652.31     3685.17     71.64 o 
  -4   2  10    16139.16    15797.52    228.95 o 
  -2   2  10     3334.93     3119.45     82.03 o 
   0   2  10     7639.97     7307.50    127.47 o 
   2   2  10     1462.97     1350.57     62.03 o 
   4   2  10      267.11      182.75     40.69 o 
   6   2  10     1473.48     1468.53     67.99 o 
   8   2  10     2004.39     2032.30    113.43 o 
  10   2  10     1140.50     1246.51    101.98 o 
  12   2  10     2085.10     2200.08     94.30 o 
  14   2  10      851.02      972.75     76.68 o 
  16   2  10      874.90     1035.14     91.20 o 
 -25   3  10      110.89      142.70     71.53 o 
 -23   3  10      456.92      508.07     96.82 o 
 -21   3  10      534.27      424.24     61.76 o 
 -19   3  10       19.51       12.18     45.60 o 
 -17   3  10     7303.34     7364.67    165.05 o 
 -15   3  10      164.81      193.64     42.73 o 
 -13   3  10    13309.79    12975.11    207.69 o 
 -11   3  10      268.07      317.12     45.89 o 
  -9   3  10     8637.03     8425.80    128.11 o 
  -7   3  10     1260.35     1280.73     43.57 o 
  -5   3  10     1421.46     1355.26     44.12 o 
  -3   3  10     1867.25     1802.12     57.03 o 
  -1   3  10     2548.46     2457.63     66.13 o 
   1   3  10     7738.19     7915.84    137.02 o 
   3   3  10     6402.74     5768.87    208.02 o 
   5   3  10     2595.59     2684.24     86.38 o 
   7   3  10     6450.38     6330.20    198.19 o 
   9   3  10     2196.47     2271.05     93.39 o 
  11   3  10      347.50      274.77     55.99 o 
  13   3  10       50.52       50.94     66.24 o 
  15   3  10       14.32       21.36     65.49 o 
 -24   4  10       32.35      -12.02     61.45 o 
 -22   4  10     2472.27     2526.76    130.25 o 
 -20   4  10       27.50       20.04     49.18 o 
 -18   4  10     8401.09     8200.51    182.25 o 
 -16   4  10       59.92       43.46     49.61 o 
 -14   4  10     1977.04     2016.57     73.53 o 
 -12   4  10      188.04      185.13     34.69 o 
 -10   4  10     1578.79     1557.68     57.32 o 
  -8   4  10      263.76      257.72     28.01 o 
  -6   4  10     3627.02     3515.36     69.65 o 
  -4   4  10     8944.79     8783.32    146.99 o 
  -2   4  10       33.23       29.94     29.37 o 
   0   4  10      180.94      234.23     32.48 o 
   2   4  10     1646.35     1489.14     55.67 o 
   4   4  10       36.94      105.61     34.49 o 
   6   4  10     3084.36     2968.82    123.16 o 
   8   4  10     3447.69     3559.29    119.92 o 
  10   4  10      634.29      776.64     64.97 o 
  12   4  10     2967.48     3182.62    124.51 o 
  14   4  10      711.51      854.57    101.66 o 
 -25   5  10      317.35      378.08     99.31 o 
 -23   5  10      441.81      513.73     76.53 o 
 -21   5  10     1627.39     1739.76     93.30 o 
 -19   5  10     2304.85     2147.02     95.20 o 
 -17   5  10      571.43      533.01     59.30 o 
 -15   5  10       51.04      116.28     37.90 o 
 -13   5  10     1135.75     1007.85     53.32 o 
 -11   5  10     2172.94     2161.92     66.77 o 
  -9   5  10     2334.86     2230.56     64.96 o 
  -7   5  10     2796.48     2795.98     68.13 o 
  -5   5  10      109.73      138.08     25.81 o 
  -3   5  10     6084.54     5998.40    112.79 o 
  -1   5  10      163.88      135.57     36.28 o 
   1   5  10     6237.49     6278.20    118.20 o 
   3   5  10       31.91       10.55     35.01 o 
   5   5  10      234.46      248.87     40.45 o 
   7   5  10     2939.21     2908.33     88.47 o 
   9   5  10       41.23       -6.69     45.80 o 
  11   5  10     4653.25     4569.60    140.97 o 
  13   5  10       14.96       10.36     67.65 o 
  15   5  10      776.62      996.22     97.83 o 
 -24   6  10      735.73      859.62    108.15 o 
 -22   6  10      488.95      508.43     89.51 o 
 -20   6  10        1.98       51.88     49.94 o 
 -18   6  10      181.33      182.08     53.02 o 
 -16   6  10     2567.34     2619.12    118.90 o 
 -14   6  10     1185.28     1083.44     57.78 o 
 -12   6  10     1604.91     1605.49     70.02 o 
 -10   6  10     8222.75     7702.50    139.80 o 
  -8   6  10     5272.00     5192.80     92.73 o 
  -6   6  10       39.88       45.39     25.07 o 
  -4   6  10     1346.01     1397.99     54.05 o 
  -2   6  10     5155.83     5477.40    108.29 o 
   0   6  10     4597.43     4270.37     95.58 o 
   2   6  10     7210.19     6850.16    128.12 o 
   4   6  10       42.79       41.17     34.84 o 
   6   6  10     4299.40     4293.69    113.69 o 
   8   6  10      113.39      113.12     53.84 o 
  10   6  10        6.81       -9.32     53.53 o 
  12   6  10       99.22       83.68     62.67 o 
  14   6  10      480.25      588.41     82.91 o 
 -23   7  10       69.85      110.06     81.23 o 
 -21   7  10      829.00      813.96     94.82 o 
 -19   7  10      755.85      841.07     74.11 o 
 -17   7  10      332.25      189.01     59.15 o 
 -15   7  10      104.51       61.00     40.35 o 
 -13   7  10      114.55       88.76     40.31 o 
 -11   7  10       88.59        8.65     36.32 o 
  -9   7  10       25.17       27.45     32.54 o 
  -7   7  10     1514.81     1419.53     49.95 o 
  -5   7  10      276.63      341.38     37.56 o 
  -3   7  10     3278.41     3212.57     79.99 o 
  -1   7  10     1696.69     1648.72     69.63 o 
   1   7  10       93.05      147.34     36.67 o 
   3   7  10        0.80      -26.71     49.12 o 
   5   7  10      280.39      259.21     48.17 o 
   7   7  10      128.10      104.02     45.16 o 
   9   7  10        3.60       18.98     53.05 o 
  11   7  10     1061.99     1178.45    105.19 o 
  13   7  10       13.65      112.94     81.44 o 
 -22   8  10      535.82      746.42    124.74 o 
 -20   8  10       21.95       64.52     72.96 o 
 -18   8  10      742.47      741.45     82.48 o 
 -16   8  10      356.66      334.78     51.54 o 
 -14   8  10      163.58      225.94     42.22 o 
 -12   8  10        9.51        8.36     34.68 o 
 -10   8  10      348.47      354.10     47.57 o 
  -8   8  10     3196.67     3337.46     95.92 o 
  -6   8  10      143.66      156.18     42.29 o 
  -4   8  10      704.26      674.09     45.89 o 
  -2   8  10     2392.10     2397.86    123.27 o 
   0   8  10      797.22      771.57     59.11 o 
   2   8  10      119.38      133.28     36.30 o 
   4   8  10      770.64      804.08     58.78 o 
   6   8  10      494.92      531.47     57.98 o 
   8   8  10      541.88      669.60     93.80 o 
  10   8  10      568.95      530.11     72.27 o 
  12   8  10       30.41       88.85     76.09 o 
  14   8  10       86.05      150.35    102.78 o 
 -23   9  10      157.43      379.38    160.54 o 
 -21   9  10      353.67      388.83     90.63 o 
 -19   9  10     3889.53     4110.08    160.78 o 
 -17   9  10      228.74      190.68     60.57 o 
 -15   9  10     3097.56     2987.53     92.40 o 
 -13   9  10      742.91      785.54     56.27 o 
 -11   9  10      232.08      187.59     47.18 o 
  -9   9  10      492.18      460.31     48.52 o 
  -7   9  10      115.59      124.24     31.85 o 
  -5   9  10        9.66        2.45     35.18 o 
  -3   9  10      388.58      423.96     61.90 o 
  -1   9  10      580.65      678.48     45.98 o 
   1   9  10      297.23      295.14     47.05 o 
   3   9  10      346.33      451.90     93.61 o 
   5   9  10     5465.26     5621.44    157.46 o 
   7   9  10      553.86      503.07     60.81 o 
   9   9  10     2912.07     2883.65    118.75 o 
  11   9  10      855.78      945.02    129.46 o 
  13   9  10       32.26      -53.78     84.45 o 
 -22  10  10      117.09      144.58     85.07 o 
 -20  10  10      110.21      131.26     79.72 o 
 -18  10  10      105.62      150.15     67.61 o 
 -16  10  10      356.09      400.86     64.41 o 
 -14  10  10      620.00      650.15     65.68 o 
 -12  10  10       41.34        1.76     40.03 o 
 -10  10  10       13.01       41.25     38.34 o 
  -8  10  10       13.90       -2.39     35.40 o 
  -6  10  10        2.86        6.49     36.43 o 
  -4  10  10       14.21       63.07     34.72 o 
  -2  10  10      249.47      222.49     38.75 o 
   0  10  10      534.62      484.17     50.51 o 
   2  10  10     1643.05     1715.57     75.81 o 
   4  10  10        0.49       25.60     46.57 o 
   6  10  10      922.88      837.36     74.05 o 
   8  10  10       27.31       55.10     54.36 o 
  10  10  10      151.09      102.94     80.19 o 
  12  10  10      151.88       62.34     85.95 o 
 -21  11  10        3.84       59.15     85.77 o 
 -19  11  10       98.29       73.61     86.84 o 
 -17  11  10      114.56       89.65     76.36 o 
 -15  11  10      557.20      555.17     69.03 o 
 -13  11  10     1348.42     1491.96     83.15 o 
 -11  11  10      161.29      207.78     45.98 o 
  -9  11  10      474.88      505.79     49.40 o 
  -7  11  10      114.60       38.73     49.22 o 
  -5  11  10       10.42       -5.43     36.71 o 
  -3  11  10      896.44      988.58     60.13 o 
  -1  11  10       30.25       30.38     43.06 o 
   1  11  10      127.14      168.29     46.64 o 
   3  11  10     1022.57     1178.44     93.99 o 
   5  11  10     1287.22     1380.72     77.87 o 
   7  11  10      190.25      143.58     63.95 o 
   9  11  10        3.54      -60.64     61.35 o 
  11  11  10       54.08       33.36     81.94 o 
 -20  12  10      407.43      359.73     95.73 o 
 -18  12  10      905.56      962.49     91.47 o 
 -16  12  10      716.47      790.23     79.81 o 
 -14  12  10       77.41       67.78     55.75 o 
 -12  12  10       76.06      142.67     55.35 o 
 -10  12  10      148.87      126.43     52.28 o 
  -8  12  10     1789.29     1825.27    115.61 o 
  -6  12  10       96.61       63.08     42.97 o 
  -4  12  10     1370.66     1485.19     83.17 o 
  -2  12  10     1316.70     1328.54     68.59 o 
   0  12  10      182.33      221.59     49.92 o 
   2  12  10       60.07       10.06     53.53 o 
   4  12  10       21.36       16.39     57.56 o 
   6  12  10      614.41      523.73     71.96 o 
   8  12  10     2725.88     2744.57    120.42 o 
  10  12  10        3.96       -1.56     69.03 o 
 -19  13  10        0.23      -10.38     81.23 o 
 -17  13  10      750.95      887.95     98.04 o 
 -15  13  10        1.70       61.21     60.20 o 
 -13  13  10     1798.96     1930.82    146.25 o 
 -11  13  10      647.56      633.95     66.39 o 
  -9  13  10     1583.31     1653.67    112.01 o 
  -7  13  10     1107.87     1181.53    127.99 o 
  -5  13  10       15.46      -19.64     54.29 o 
  -3  13  10      438.23      263.37     57.12 o 
  -1  13  10     3348.51     3132.41    128.96 o 
   1  13  10       24.09      -40.75     51.92 o 
   3  13  10     1980.36     2025.73    101.47 o 
   5  13  10     1033.60      989.86     84.27 o 
   7  13  10      327.51      270.65     72.19 o 
   9  13  10       76.86      199.92     74.61 o 
 -18  14  10      255.83      312.94     98.04 o 
 -16  14  10      521.00      603.67     89.27 o 
 -14  14  10       96.45      119.98     60.69 o 
 -12  14  10      529.07      661.01     73.58 o 
 -10  14  10     1107.24     1150.00     99.84 o 
  -8  14  10      171.34       86.65     91.02 o 
  -6  14  10        7.18       47.84     92.00 o 
  -4  14  10       74.97       58.68     53.88 o 
  -2  14  10     1459.21     1339.27     83.94 o 
   0  14  10      134.04      135.12     61.06 o 
   2  14  10      780.01      766.78     77.25 o 
   4  14  10        2.11       75.99     61.10 o 
   6  14  10     1969.66     2069.01    128.09 o 
   8  14  10        5.07      -29.35     69.25 o 
 -17  15  10      292.13      342.97     81.72 o 
 -15  15  10      481.08      585.16     83.63 o 
 -13  15  10      715.96      813.91     82.40 o 
 -11  15  10      285.49      270.85    154.37 o 
  -9  15  10      375.57      531.41    116.34 o 
  -7  15  10     3798.43     4202.20    503.11 o 
  -5  15  10      548.38      714.95    173.32 o 
  -3  15  10     1842.62     2360.42    131.33 o 
  -1  15  10      935.06     1071.56    108.55 o 
   1  15  10       41.59       50.04     60.71 o 
   3  15  10      865.69      854.45     87.10 o 
   5  15  10      343.83      282.34     75.07 o 
   7  15  10      559.50      627.08     88.21 o 
 -14  16  10      534.02      510.70    125.39 o 
 -12  16  10      563.82      651.98    117.64 o 
 -10  16  10      377.38      517.83    120.95 o 
  -8  16  10      996.61     1173.41    142.96 o 
  -6  16  10        0.50       -6.90    102.27 o 
  -4  16  10      342.17      245.24     76.49 o 
  -2  16  10      513.17      550.80     87.16 o 
   0  16  10        1.77      -26.34     60.33 o 
   2  16  10      499.70      638.57     80.06 o 
   4  16  10      155.88       49.85     71.30 o 
 -13  17  10      899.22      902.25    143.80 o 
 -11  17  10        2.43      -64.56    148.76 o 
  -9  17  10     1059.76     1010.84    141.38 o 
  -7  17  10        3.57        1.08    123.50 o 
  -5  17  10        1.60     -127.71    127.71 o 
  -3  17  10      241.70      168.82     81.93 o 
  -1  17  10      621.95      537.90     88.13 o 
   1  17  10      517.09      501.71     99.07 o 
   3  17  10      634.52      649.31    154.96 o 
  -8  18  10      319.52      258.87    123.28 o 
  -6  18  10      458.24      518.69    128.86 o 
  -4  18  10      699.18      819.43    135.49 o 
  -2  18  10       89.59       -1.30     75.06 o 
 -25   1  11      323.66      279.85     71.21 o 
 -23   1  11       78.90       82.44     57.65 o 
 -21   1  11      327.50      463.31     64.60 o 
 -19   1  11     1546.93     1672.43     83.01 o 
 -17   1  11      393.09      425.76     54.02 o 
 -15   1  11     1112.24     1092.06     64.18 o 
 -13   1  11       96.35       95.26     45.58 o 
 -11   1  11      408.73      419.17     33.76 o 
  -9   1  11      586.43      553.49     35.74 o 
  -7   1  11     6254.82     6055.56    101.67 o 
  -5   1  11       81.58      118.75     26.87 o 
  -3   1  11     6851.33     6563.10    131.73 o 
  -1   1  11     1364.96     1283.94     60.28 o 
   1   1  11     1267.76     1217.03     64.01 o 
   3   1  11      943.65      902.38     59.80 o 
   5   1  11        3.72      -48.61     48.61 o 
   7   1  11       50.69      124.71     47.12 o 
   9   1  11      109.50      149.80     53.34 o 
  11   1  11       11.35       16.88     65.43 o 
  13   1  11      135.89      141.89     61.49 o 
 -24   2  11     1218.62     1383.78    106.53 o 
 -22   2  11     1698.26     1836.46    109.83 o 
 -20   2  11      213.61      160.50     53.36 o 
 -18   2  11        3.56      -29.76     42.06 o 
 -16   2  11      516.80      568.12     61.30 o 
 -14   2  11      775.43      752.01     62.39 o 
 -12   2  11      716.03      642.61     45.29 o 
 -10   2  11     2780.92     2799.69     65.07 o 
  -8   2  11     2226.21     2295.18     57.98 o 
  -6   2  11    11071.75    10359.66    150.99 o 
  -4   2  11     2518.16     2539.15     75.13 o 
  -2   2  11      222.27      192.45     32.88 o 
   0   2  11       43.58       77.45     35.95 o 
   2   2  11     1706.94     1622.17     70.82 o 
   4   2  11      300.65      270.90     47.20 o 
   6   2  11     4068.41     3943.79    137.34 o 
   8   2  11     2379.80     2385.02     94.95 o 
  10   2  11       74.01       19.25     50.94 o 
  12   2  11      524.16      630.86     70.07 o 
  14   2  11        0.08      -39.40     63.43 o 
 -25   3  11      384.04      340.64     74.42 o 
 -23   3  11     2007.53     1766.76     98.81 o 
 -21   3  11      965.01     1030.31     80.47 o 
 -19   3  11     1778.94     1687.06     92.83 o 
 -17   3  11       18.35       27.60     42.83 o 
 -15   3  11       48.07      105.49     43.46 o 
 -13   3  11      636.87      655.80     55.90 o 
 -11   3  11      897.69      887.12     57.80 o 
  -9   3  11      707.67      784.42     47.28 o 
  -7   3  11      633.97      611.17     36.00 o 
  -5   3  11     1497.74     1417.23     54.53 o 
  -3   3  11       83.75       39.34     35.21 o 
  -1   3  11     1926.67     1769.72     62.04 o 
   1   3  11      229.10      186.65     44.36 o 
   3   3  11        6.71       -1.72     37.03 o 
   5   3  11      318.17      352.25     51.47 o 
   7   3  11      934.99      900.43     66.60 o 
   9   3  11      303.53      349.58     60.63 o 
  11   3  11       15.81      -23.08     51.29 o 
  13   3  11       55.96       43.09     69.39 o 
 -24   4  11       13.44       22.03     61.85 o 
 -22   4  11      762.49      793.39     78.90 o 
 -20   4  11     3373.82     3107.44    113.10 o 
 -18   4  11     2824.67     3006.60    223.63 o 
 -16   4  11     3488.16     3279.91    103.45 o 
 -14   4  11      627.58      643.13     57.44 o 
 -12   4  11     2274.97     2131.36     69.97 o 
 -10   4  11        3.53        8.87     31.48 o 
  -8   4  11     1232.87     1202.78     45.53 o 
  -6   4  11      767.89      685.36     43.25 o 
  -4   4  11     5356.07     4918.26    101.06 o 
  -2   4  11       53.00       43.69     39.09 o 
   0   4  11    12947.91    12095.88    194.36 o 
   2   4  11      321.79      360.17     56.51 o 
   4   4  11     4436.86     4356.55    164.74 o 
   6   4  11     1651.37     1696.15     82.42 o 
   8   4  11       30.54       67.07     49.34 o 
  10   4  11       24.38      -26.08     48.73 o 
  12   4  11      665.29      786.81     98.44 o 
  14   4  11     1429.09     1732.64    116.29 o 
 -23   5  11      672.75      573.01     77.38 o 
 -21   5  11     1563.39     1628.10     94.79 o 
 -19   5  11     1119.31     1145.40     78.54 o 
 -17   5  11      330.61      376.79     57.03 o 
 -15   5  11     1765.52     1573.72     76.53 o 
 -13   5  11     2128.10     1912.06     69.92 o 
 -11   5  11      828.77      839.50     50.40 o 
  -9   5  11     8165.33     7974.71    126.88 o 
  -7   5  11     1517.13     1503.32     54.38 o 
  -5   5  11     1547.64     1581.90     60.80 o 
  -3   5  11       57.49       20.24     32.84 o 
  -1   5  11       63.24       64.23     34.48 o 
   1   5  11     1266.60     1396.13     89.84 o 
   3   5  11       70.72      115.10     42.73 o 
   5   5  11     3419.98     3272.58    101.14 o 
   7   5  11       31.17       80.10     48.55 o 
   9   5  11     1730.78     2133.01    121.57 o 
  11   5  11     1209.62     1436.50    178.50 o 
  13   5  11      443.63      494.07     82.20 o 
 -24   6  11      390.80      504.11     94.68 o 
 -22   6  11       25.09      -33.06     69.79 o 
 -20   6  11     1536.47     1434.88     89.59 o 
 -18   6  11      268.79      233.43     57.96 o 
 -16   6  11      598.07      604.09    101.89 o 
 -14   6  11     2341.38     2172.84    103.47 o 
 -12   6  11      875.15      812.47     52.29 o 
 -10   6  11     3054.15     2682.80    101.14 o 
  -8   6  11      290.76      361.84     39.83 o 
  -6   6  11      347.37      419.69     40.94 o 
  -4   6  11     7909.53     7456.54    136.21 o 
  -2   6  11     4105.32     3794.06     90.76 o 
   0   6  11     2141.04     2140.40     69.75 o 
   2   6  11       26.73       -3.21     35.80 o 
   4   6  11      799.05      831.84     61.62 o 
   6   6  11      521.62      556.26     55.95 o 
   8   6  11      115.20      234.25     58.74 o 
  10   6  11     2728.63     2510.32    111.75 o 
  12   6  11      129.10       77.89     69.65 o 
 -23   7  11       92.20      139.07     81.42 o 
 -21   7  11      166.15      178.85     76.35 o 
 -19   7  11     2607.62     2770.70    108.61 o 
 -17   7  11       19.58      -27.45     49.44 o 
 -15   7  11     5938.53     6230.42    171.13 o 
 -13   7  11      320.79      365.87     46.41 o 
 -11   7  11      377.15      415.51     52.90 o 
  -9   7  11      181.19      121.67     47.60 o 
  -7   7  11      313.00      322.07     44.44 o 
  -5   7  11     7255.21     7001.15    132.07 o 
  -3   7  11     1153.59     1157.27     57.07 o 
  -1   7  11     9154.05     9036.61    206.69 o 
   1   7  11     1692.32     1484.09     63.71 o 
   3   7  11     4557.80     4558.49    106.13 o 
   5   7  11      281.85      215.50     56.37 o 
   7   7  11       12.88       18.94     61.38 o 
   9   7  11        9.33      -53.60     53.60 o 
  11   7  11     2246.42     2087.11    112.94 o 
  13   7  11      385.16      217.23     77.70 o 
 -22   8  11       62.10       54.41     78.75 o 
 -20   8  11      456.83      411.44     86.69 o 
 -18   8  11       41.47       50.40     91.96 o 
 -16   8  11        5.10       18.44     43.95 o 
 -14   8  11      810.84      817.07     57.99 o 
 -12   8  11     1802.82     1867.12     75.99 o 
 -10   8  11     7836.53     7488.71    209.42 o 
  -8   8  11       11.47       29.81     49.07 o 
  -6   8  11     4431.47     4330.34     99.63 o 
  -4   8  11     1632.12     1631.91     67.02 o 
  -2   8  11      649.99      642.18     59.03 o 
   0   8  11     2711.07     2527.31     77.55 o 
   2   8  11      985.13      935.25     61.52 o 
   4   8  11     4968.21     4728.22    142.75 o 
   6   8  11     3684.38     3469.83    119.86 o 
   8   8  11     4115.23     4458.37    140.97 o 
  10   8  11     1658.03     1747.71    190.81 o 
  12   8  11      825.70      914.75     92.37 o 
 -21   9  11      657.68      618.67     93.85 o 
 -19   9  11     1762.04     1737.05    123.79 o 
 -17   9  11     1961.14     1899.99     95.33 o 
 -15   9  11     3279.48     3341.73     98.52 o 
 -13   9  11      484.75      548.12     58.32 o 
 -11   9  11     2374.69     2262.97    107.28 o 
  -9   9  11      855.01      911.69     65.98 o 
  -7   9  11       32.05       90.95     38.45 o 
  -5   9  11     2804.40     2820.08     81.85 o 
  -3   9  11      104.38      118.35     41.18 o 
  -1   9  11      616.57      627.00     52.09 o 
   1   9  11     1503.95     1573.61     72.89 o 
   3   9  11     1145.59     1258.96     73.10 o 
   5   9  11     1581.61     1483.16    100.74 o 
   7   9  11     1713.19     1802.65    132.88 o 
   9   9  11      842.23      580.28     80.12 o 
  11   9  11      223.90       98.47     97.64 o 
 -22  10  11      381.39      343.59     94.89 o 
 -20  10  11      576.25      661.41     94.67 o 
 -18  10  11     1077.50     1170.77    102.50 o 
 -16  10  11     3786.04     3985.49    137.13 o 
 -14  10  11      812.23      805.28     71.61 o 
 -12  10  11      303.05      408.63     50.55 o 
 -10  10  11       87.67       86.50     50.69 o 
  -8  10  11     1398.45     1443.61     77.85 o 
  -6  10  11      536.27      537.53     50.33 o 
  -4  10  11     3465.14     3538.30     85.69 o 
  -2  10  11        8.92       44.04     42.66 o 
   0  10  11     4381.86     4545.87    140.37 o 
   2  10  11      730.06      821.31     82.85 o 
   4  10  11     1781.43     1774.94    133.49 o 
   6  10  11        7.25       71.03     61.56 o 
   8  10  11       13.42      -59.66     59.66 o 
  10  10  11      259.78      227.55     88.60 o 
 -21  11  11      569.97      680.85    105.75 o 
 -19  11  11      216.53      382.80     86.60 o 
 -17  11  11       13.90      108.17     62.70 o 
 -15  11  11        4.97        9.88     53.11 o 
 -13  11  11     3955.09     3955.71    124.26 o 
 -11  11  11      880.11      965.95     71.96 o 
  -9  11  11     5096.35     4957.04    132.26 o 
  -7  11  11     2004.19     2022.29     88.23 o 
  -5  11  11     2636.14     2644.35     84.51 o 
  -3  11  11      173.62      224.34     48.61 o 
  -1  11  11     1210.78     1289.81     70.09 o 
   1  11  11      281.46      208.88     51.14 o 
   3  11  11       16.86      -15.76     48.45 o 
   5  11  11     3472.56     3672.67    150.10 o 
   7  11  11       29.06       24.68     56.70 o 
   9  11  11     4687.02     4645.12    179.86 o 
 -20  12  11       27.84       21.76     83.77 o 
 -18  12  11      309.86      382.67     74.81 o 
 -16  12  11        9.88      -27.52     56.64 o 
 -14  12  11     1507.42     1344.46     87.20 o 
 -12  12  11       17.27      125.70     67.84 o 
 -10  12  11       85.80        3.81     91.72 o 
  -8  12  11     2472.84     2630.04    122.38 o 
  -6  12  11       98.71      136.64     64.84 o 
  -4  12  11     1970.41     1925.90    106.95 o 
  -2  12  11      432.28      470.72     55.98 o 
   0  12  11     1146.90     1138.30     72.38 o 
   2  12  11      702.67      701.83     66.82 o 
   4  12  11     2259.89     2296.31    166.10 o 
   6  12  11     1271.64     1289.50     95.09 o 
   8  12  11      310.54      484.64     80.53 o 
 -19  13  11      980.76     1202.05    150.02 o 
 -17  13  11      114.16      122.66     68.70 o 
 -15  13  11     2399.64     2456.42    113.39 o 
 -13  13  11      496.03      806.12     94.61 o 
 -11  13  11       90.89      183.33     69.87 o 
  -9  13  11       35.37      -29.21     66.52 o 
  -7  13  11      578.26      719.71     83.95 o 
  -5  13  11       34.30       26.37     52.59 o 
  -3  13  11     2754.68     2907.47    109.23 o 
  -1  13  11     1781.43     2009.76    196.68 o 
   1  13  11      730.90      763.59     77.78 o 
   3  13  11     1557.91     1673.97    126.32 o 
   5  13  11       10.24       90.30     64.33 o 
   7  13  11        0.44      254.55    108.32 o 
 -16  14  11      275.68      447.85     77.75 o 
 -14  14  11      291.46      426.87    124.65 o 
 -12  14  11     1069.82     1188.32    103.37 o 
 -10  14  11     1546.24     1566.87    146.94 o 
  -8  14  11     1447.96     1376.11    142.09 o 
  -6  14  11      641.27      825.62    146.65 o 
  -4  14  11      150.36       75.51     71.43 o 
  -2  14  11      126.07      164.36     60.84 o 
   0  14  11       34.37       14.75     58.70 o 
   2  14  11      323.38      358.59     70.18 o 
   4  14  11      160.87       83.20     68.60 o 
   6  14  11      550.75      440.85     85.68 o 
 -15  15  11       76.27       38.24     83.74 o 
 -13  15  11       20.23      -89.02     89.02 o 
 -11  15  11       85.18       -3.73     91.89 o 
  -9  15  11       47.31      -99.70     99.70 o 
  -7  15  11       10.70       12.33     95.51 o 
  -5  15  11      660.17      740.12    203.49 o 
  -3  15  11       37.95       38.45     60.22 o 
  -1  15  11      874.97      941.55    122.14 o 
   1  15  11      179.55      254.53     72.15 o 
   3  15  11      486.08      384.61     75.05 o 
   5  15  11      263.21      181.85     75.54 o 
 -14  16  11        3.19       39.98    110.82 o 
 -12  16  11      453.77      471.76    120.49 o 
 -10  16  11      155.14      113.86    115.90 o 
  -8  16  11       80.19      134.76    114.07 o 
  -6  16  11      678.55      884.28    136.02 o 
  -4  16  11     1120.72     1080.65    143.81 o 
  -2  16  11       34.07      148.77     76.44 o 
   0  16  11     1274.22     1504.60    147.31 o 
   2  16  11      342.77      401.53     80.79 o 
 -11  17  11       54.31       54.73    155.77 o 
  -9  17  11      227.96      215.16    119.08 o 
  -7  17  11      234.80      298.21    124.68 o 
  -5  17  11       29.76     -106.52    107.90 o 
  -3  17  11      761.01      927.11    174.02 o 
  -1  17  11      498.02      646.60    126.60 o 
 -24   0  12     1551.04     1549.20    208.40 o 
 -22   0  12     2076.89     2203.75    247.69 o 
 -20   0  12     3485.77     3376.73    392.24 o 
 -18   0  12     8352.80     8207.16    409.78 o 
 -16   0  12     1630.12     1449.01    109.65 o 
 -14   0  12      683.08      547.27     96.13 o 
 -12   0  12      128.65      166.51     63.01 o 
 -10   0  12     7080.82     7042.18    166.50 o 
  -8   0  12     9565.80     8492.42    285.28 o 
  -6   0  12    70669.55    68615.05   1171.59 o 
  -4   0  12     2825.73     3182.30    130.49 o 
  -2   0  12     9988.71     9787.95    300.32 o 
   0   0  12     4221.86     4428.71    169.11 o 
   2   0  12      147.84      119.90     59.30 o 
   4   0  12     2704.97     2235.22    119.22 o 
   6   0  12     2418.73     2336.91    186.65 o 
   8   0  12    10431.38     9941.80    638.53 o 
  10   0  12      338.81      382.00     90.29 o 
  12   0  12     1507.32     1943.90    146.65 o 
 -25   1  12      123.45       57.47     67.07 o 
 -23   1  12        3.43       57.29     59.02 o 
 -21   1  12      271.29      269.66     84.67 o 
 -19   1  12      354.11      515.40     62.12 o 
 -17   1  12      585.74      533.27     59.60 o 
 -15   1  12     5387.36     5495.95    137.42 o 
 -13   1  12     1034.92     1020.44     63.24 o 
 -11   1  12     4282.37     4093.35     83.94 o 
  -9   1  12      309.52      349.99     35.15 o 
  -7   1  12     6524.22     6225.33    106.84 o 
  -5   1  12     1249.58     1399.68    112.18 o 
  -3   1  12     1402.83     1194.71     60.50 o 
  -1   1  12     2807.94     2375.87     82.71 o 
   1   1  12      163.44      271.03     47.75 o 
   3   1  12    10083.17     9704.50    283.18 o 
   5   1  12     1082.40     1106.80     72.62 o 
   7   1  12     1550.54     1519.22    111.20 o 
   9   1  12      116.78      104.04     90.54 o 
  11   1  12      283.10      397.18     98.44 o 
  13   1  12     1073.31     1081.83     88.89 o 
 -24   2  12        5.74      -16.74     61.58 o 
 -22   2  12      202.94      183.88     61.09 o 
 -20   2  12      259.74      385.89     83.86 o 
 -18   2  12      351.73      481.54     58.56 o 
 -16   2  12     4714.60     4381.73    122.61 o 
 -14   2  12     5657.95     5659.92    188.58 o 
 -12   2  12     8654.56     8521.29    153.10 o 
 -10   2  12      210.89      260.69     33.05 o 
  -8   2  12     7735.95     7117.42    292.74 o 
  -6   2  12     5892.79     5267.84    116.52 o 
  -4   2  12     1743.85     1801.42     74.47 o 
  -2   2  12     3923.07     3865.94    103.30 o 
   0   2  12     1073.83     1060.82     64.04 o 
   2   2  12    13261.00    12904.70    237.42 o 
   4   2  12     1255.58     1143.42     99.86 o 
   6   2  12     1692.35     2072.27    126.80 o 
   8   2  12      737.60      807.13     72.92 o 
  10   2  12       25.40      -10.90     54.88 o 
  12   2  12      659.16      697.93     74.72 o 
 -23   3  12       12.06       46.08     60.71 o 
 -21   3  12     2130.56     2360.62    104.37 o 
 -19   3  12      384.09      493.78     65.98 o 
 -17   3  12     3371.48     3338.55    110.07 o 
 -15   3  12      701.70      743.82     62.94 o 
 -13   3  12      253.48      299.81     43.04 o 
 -11   3  12      193.20      317.51     54.91 o 
  -9   3  12     1888.58     1909.03     57.44 o 
  -7   3  12     6877.34     6855.28    128.20 o 
  -5   3  12     1541.64     1696.35     61.18 o 
  -3   3  12     6066.65     6170.35    134.13 o 
  -1   3  12       21.18       81.23     41.91 o 
   1   3  12     2245.52     2227.01     83.62 o 
   3   3  12      603.00      674.94     59.49 o 
   5   3  12     3808.60     3708.12    153.83 o 
   7   3  12      379.13      472.99     61.57 o 
   9   3  12     2154.29     2271.69    109.68 o 
  11   3  12     1525.42     1990.75    163.70 o 
  13   3  12     1526.98     1528.96    111.01 o 
 -24   4  12        4.01        5.03     61.93 o 
 -22   4  12       18.87       30.29     65.83 o 
 -20   4  12      131.66       61.82     58.13 o 
 -18   4  12       10.20      123.86     52.12 o 
 -16   4  12     4128.72     4027.99    118.43 o 
 -14   4  12       84.69       77.08     43.60 o 
 -12   4  12     5404.01     4863.79    135.82 o 
 -10   4  12       96.04       41.59     34.94 o 
  -8   4  12     2223.47     1951.94     65.11 o 
  -6   4  12      199.90      177.53     50.73 o 
  -4   4  12      265.92      265.11     38.52 o 
  -2   4  12      679.45      628.99     47.11 o 
   0   4  12     3158.70     3067.10    105.13 o 
   2   4  12     3814.77     3793.43    107.56 o 
   4   4  12     2752.34     2444.33    127.61 o 
   6   4  12     3220.52     3548.86    114.23 o 
   8   4  12      272.69      266.53     58.36 o 
  10   4  12        0.19       73.27     62.68 o 
  12   4  12      283.24      275.10     84.47 o 
 -23   5  12       18.28       64.10     62.59 o 
 -21   5  12      389.22      539.11     91.82 o 
 -19   5  12      239.70      332.50     60.66 o 
 -17   5  12       13.77      135.11     50.72 o 
 -15   5  12     3788.37     3708.98    112.44 o 
 -13   5  12       32.25       64.24     37.94 o 
 -11   5  12     5086.28     4775.64    142.45 o 
  -9   5  12     1129.08     1166.56     48.73 o 
  -7   5  12      790.00      781.58     49.46 o 
  -5   5  12      648.66      577.03     47.04 o 
  -3   5  12       15.98       -0.29     35.23 o 
  -1   5  12     4750.75     4401.28    101.49 o 
   1   5  12     1941.93     1949.01     82.47 o 
   3   5  12     3057.24     3101.05    127.00 o 
   5   5  12        1.09       16.49     45.59 o 
   7   5  12      269.29      272.13     57.77 o 
   9   5  12      695.11      801.13     80.31 o 
  11   5  12       11.03       20.48     65.90 o 
 -22   6  12      316.44      323.38     68.67 o 
 -20   6  12      478.33      581.07     75.15 o 
 -18   6  12      819.90      842.84     72.62 o 
 -16   6  12       38.66      109.27     49.87 o 
 -14   6  12        1.82       54.56     39.47 o 
 -12   6  12     5250.15     5302.26    116.99 o 
 -10   6  12    11007.76    10691.26    233.20 o 
  -8   6  12      152.29      197.44     39.47 o 
  -6   6  12     6198.43     6064.67    169.14 o 
  -4   6  12     8297.41     8319.30    151.70 o 
  -2   6  12     2407.99     2180.99     72.75 o 
   0   6  12    10024.59     9312.11    166.21 o 
   2   6  12      323.80      379.38     53.87 o 
   4   6  12        8.30       -8.45     47.22 o 
   6   6  12      292.78      230.64     60.93 o 
   8   6  12      923.96     1041.12     97.99 o 
  10   6  12        0.69       10.42     61.87 o 
  12   6  12     2621.66     2695.68    167.52 o 
 -23   7  12        7.70       41.36     79.82 o 
 -21   7  12       23.76      176.42     75.84 o 
 -19   7  12      138.90      121.82     59.59 o 
 -17   7  12      497.02      507.93     62.02 o 
 -15   7  12     1064.40     1009.88     63.14 o 
 -13   7  12     1322.85     1294.59     65.67 o 
 -11   7  12       17.14       72.30     40.16 o 
  -9   7  12     2239.84     2404.73     90.61 o 
  -7   7  12      796.43      924.17     54.70 o 
  -5   7  12        0.40       22.96     38.17 o 
  -3   7  12      843.89      884.27     55.80 o 
  -1   7  12      141.26      148.35     42.70 o 
   1   7  12      169.91      209.68     44.58 o 
   3   7  12     3069.05     3220.09    103.15 o 
   5   7  12      126.66       28.57     58.39 o 
   7   7  12       58.60       -8.13     53.60 o 
   9   7  12      106.80      157.29     64.53 o 
  11   7  12       13.29      -26.21     67.23 o 
 -22   8  12       19.25        5.81     79.83 o 
 -20   8  12      199.89      143.56     76.19 o 
 -18   8  12        6.70       38.02     55.36 o 
 -16   8  12      439.39      519.97     57.33 o 
 -14   8  12        0.60      -11.71     41.32 o 
 -12   8  12     1288.94     1260.93     65.88 o 
 -10   8  12     1216.32     1272.38     75.74 o 
  -8   8  12      173.75       37.85     46.07 o 
  -6   8  12     5160.68     5142.51    112.76 o 
  -4   8  12     2369.13     2381.74     84.65 o 
  -2   8  12       18.05       18.12     48.35 o 
   0   8  12     1875.36     1969.10     75.53 o 
   2   8  12     1190.05     1089.89     68.86 o 
   4   8  12       71.09      123.57     66.84 o 
   6   8  12       19.32       66.66     61.57 o 
   8   8  12       20.85      -62.79     62.79 o 
  10   8  12      317.04      386.03     72.70 o 
 -21   9  12      462.30      515.64     94.06 o 
 -19   9  12     1007.22     1134.58    104.81 o 
 -17   9  12      879.20      859.66     88.94 o 
 -15   9  12     1510.45     1536.39     76.15 o 
 -13   9  12     1199.22     1516.05     82.48 o 
 -11   9  12      745.55      784.22     68.00 o 
  -9   9  12     5428.15     5532.18    226.46 o 
  -7   9  12     5237.95     5341.35    161.38 o 
  -5   9  12      621.42      604.70     53.91 o 
  -3   9  12     4510.64     4583.89    124.67 o 
  -1   9  12     3025.22     3094.93    100.84 o 
   1   9  12       10.11      -24.70     46.65 o 
   3   9  12      430.63      682.37     63.65 o 
   5   9  12     2585.69     2561.29    114.35 o 
   7   9  12      485.45      424.10     79.61 o 
   9   9  12     1112.14     1187.89    130.04 o 
 -20  10  12        4.53       11.10     78.19 o 
 -18  10  12       35.08      -26.06     66.42 o 
 -16  10  12        4.24       -8.64     53.68 o 
 -14  10  12      357.89      387.57     54.38 o 
 -12  10  12      119.18      152.87     57.32 o 
 -10  10  12     1145.00     1287.37     78.68 o 
  -8  10  12        9.38        1.08     50.98 o 
  -6  10  12       31.94       41.99     43.50 o 
  -4  10  12      109.57       84.59     40.96 o 
  -2  10  12      810.66     1014.25    127.00 o 
   0  10  12      106.68      113.17     49.63 o 
   2  10  12       42.66       58.21     49.32 o 
   4  10  12        0.14       50.23     54.19 o 
   6  10  12        5.41       38.87     62.78 o 
   8  10  12       27.78      -72.90     85.03 o 
 -19  11  12       18.30      -73.33     73.33 o 
 -17  11  12       58.80      -17.67     59.04 o 
 -15  11  12      404.20      491.75     68.43 o 
 -13  11  12      192.12      191.85     70.76 o 
 -11  11  12      127.09      134.10     55.51 o 
  -9  11  12     1591.98     1635.13     99.52 o 
  -7  11  12      879.56     1055.07     75.53 o 
  -5  11  12      475.45      536.89     55.56 o 
  -3  11  12     4071.02     4374.98    115.35 o 
  -1  11  12      402.64      411.19     58.52 o 
   1  11  12        3.85      -48.13     48.13 o 
   3  11  12      669.60      625.20     67.16 o 
   5  11  12      220.64      208.88     61.83 o 
   7  11  12       10.04       -4.86     63.31 o 
   9  11  12      315.51      460.31    159.98 o 
 -18  12  12      702.60      801.46     99.33 o 
 -16  12  12      718.61      759.91     80.95 o 
 -14  12  12       57.91      170.24     74.73 o 
 -12  12  12     1441.15     1852.88    125.92 o 
 -10  12  12      318.57      453.21     64.86 o 
  -8  12  12       51.20      141.12     59.07 o 
  -6  12  12     2485.89     2393.91    121.57 o 
  -4  12  12        5.54      -29.90     53.95 o 
  -2  12  12      211.01      231.04     55.03 o 
   0  12  12      760.04      902.43     78.60 o 
   2  12  12      567.89      559.03     66.71 o 
   4  12  12       19.24      -11.86     56.81 o 
   6  12  12      926.78     1136.26    129.88 o 
 -17  13  12      352.12      485.02     76.72 o 
 -15  13  12       28.71      -87.01     87.01 o 
 -13  13  12        0.51      -34.53     72.46 o 
 -11  13  12      285.69      285.46     75.77 o 
  -9  13  12     1322.60     1177.72    233.66 o 
  -7  13  12     1481.51     1411.06    105.46 o 
  -5  13  12       81.50       25.87     72.25 o 
  -3  13  12     2232.86     2356.53    111.61 o 
  -1  13  12       29.91       56.13     54.37 o 
   1  13  12       47.56      -47.77     60.81 o 
   3  13  12      122.12       29.52     63.68 o 
   5  13  12       84.90       32.68     68.19 o 
 -16  14  12       19.26       68.14     86.35 o 
 -14  14  12       17.09      -72.49     72.49 o 
 -12  14  12      406.90      441.47     91.09 o 
 -10  14  12     1698.51     1665.80    220.33 o 
  -8  14  12      296.13      274.51    110.66 o 
  -6  14  12     2130.63     2425.58    254.50 o 
  -4  14  12     1845.81     1735.05     96.76 o 
  -2  14  12     2565.91     2690.51    137.06 o 
   0  14  12       11.15      -13.63     61.45 o 
   2  14  12        2.17      -62.70     62.70 o 
   4  14  12       67.54      139.39     71.75 o 
 -13  15  12     1135.32     1089.55    141.47 o 
 -11  15  12     1753.02     1745.05    154.44 o 
  -9  15  12      772.13      790.38    129.00 o 
  -7  15  12      102.66      -67.60    121.39 o 
  -5  15  12       84.41      128.25    105.68 o 
  -3  15  12      218.99      312.41     72.31 o 
  -1  15  12     3219.54     3234.74    127.90 o 
   1  15  12        8.72       15.25     67.30 o 
   3  15  12     2159.49     2537.18    136.90 o 
 -12  16  12      403.99      510.66    128.16 o 
 -10  16  12       59.62       84.46    122.62 o 
  -8  16  12       50.92      182.17    109.81 o 
  -6  16  12       72.27       79.57    135.43 o 
  -4  16  12      317.16      290.82    118.22 o 
  -2  16  12      527.25      605.79     94.49 o 
   0  16  12        1.53       47.21     70.09 o 
 -23   1  13       38.92       55.14     58.96 o 
 -21   1  13      684.01      806.66     74.05 o 
 -19   1  13       75.34      126.65     52.61 o 
 -17   1  13      749.29      748.56     67.64 o 
 -15   1  13     2378.65     2465.55     92.87 o 
 -13   1  13     1583.49     1577.22     75.96 o 
 -11   1  13        7.38       26.12     35.33 o 
  -9   1  13     2579.31     2545.42     66.92 o 
  -7   1  13      729.25      747.12     49.37 o 
  -5   1  13     1430.01     1374.26    105.94 o 
  -3   1  13      957.13      979.99     63.33 o 
  -1   1  13      308.06      261.88     47.96 o 
   1   1  13        2.43       34.33     46.66 o 
   3   1  13     2279.54     2349.46     93.33 o 
   5   1  13     2673.58     2611.95     99.55 o 
   7   1  13      762.33      813.26     71.95 o 
   9   1  13     1569.02     1615.81     95.23 o 
  11   1  13       44.22       95.94     65.67 o 
 -24   2  13      364.88      486.04     77.86 o 
 -22   2  13      295.89      296.50     92.57 o 
 -20   2  13      677.92      658.85     70.05 o 
 -18   2  13     4166.77     4009.99    124.13 o 
 -16   2  13     2546.82     2455.95    114.45 o 
 -14   2  13     1232.08     1157.80     70.57 o 
 -12   2  13     1686.27     1747.72     69.76 o 
 -10   2  13      650.55      568.49     41.34 o 
  -8   2  13      390.73      464.33     43.45 o 
  -6   2  13     1662.81     1723.57     65.51 o 
  -4   2  13     1830.35     1861.54     91.87 o 
  -2   2  13     1139.31     1080.51     83.23 o 
   0   2  13     4607.11     4341.92    117.11 o 
   2   2  13      123.39      174.00     49.81 o 
   4   2  13     2190.39     2406.46     96.38 o 
   6   2  13     1570.14     1517.84     85.78 o 
   8   2  13     1396.98     1413.97    158.63 o 
  10   2  13      198.00      365.03     68.87 o 
 -23   3  13      137.32       37.08     84.26 o 
 -21   3  13      143.22      118.79     56.81 o 
 -19   3  13      625.30      707.67    106.45 o 
 -17   3  13       20.80       95.99     55.06 o 
 -15   3  13      126.30      129.93     48.42 o 
 -13   3  13     2088.86     2117.76     75.36 o 
 -11   3  13      187.72      175.49     40.41 o 
  -9   3  13      243.79      230.07     40.45 o 
  -7   3  13      768.32      751.29     56.10 o 
  -5   3  13      243.15      224.33     41.20 o 
  -3   3  13      897.85      849.76     60.55 o 
  -1   3  13      691.96      741.50     60.00 o 
   1   3  13      107.97      117.50     47.94 o 
   3   3  13        7.43      -33.84     47.50 o 
   5   3  13      256.95      188.52     53.64 o 
   7   3  13     1155.70     1117.26    114.45 o 
   9   3  13       47.36       22.53     54.97 o 
  11   3  13     1306.41     1325.23    187.77 o 
 -24   4  13      615.66      741.94     89.00 o 
 -22   4  13      388.48      339.60     68.81 o 
 -20   4  13       26.02       -0.17     51.81 o 
 -18   4  13      791.57      862.47     72.77 o 
 -16   4  13     1594.15     1561.48     91.56 o 
 -14   4  13       34.18       19.68     42.17 o 
 -12   4  13     7910.62     7417.43    144.70 o 
 -10   4  13      687.72      789.94     67.25 o 
  -8   4  13     2468.62     2420.53     97.00 o 
  -6   4  13     1244.91     1270.01     81.12 o 
  -4   4  13      128.60      135.23     40.19 o 
  -2   4  13       78.10       61.19     45.87 o 
   0   4  13     2346.65     2237.57     85.69 o 
   2   4  13     3990.78     3738.17    170.55 o 
   4   4  13      296.80      279.13     53.71 o 
   6   4  13     6881.21     6861.82    168.14 o 
   8   4  13       60.54       76.57     55.75 o 
  10   4  13     2243.53     2458.97    119.54 o 
 -23   5  13      143.35      155.85     65.61 o 
 -21   5  13      699.36      837.63     79.84 o 
 -19   5  13      560.34      515.02     68.64 o 
 -17   5  13     1481.05     1576.97     86.47 o 
 -15   5  13     2980.72     2942.76    104.96 o 
 -13   5  13       34.21       66.14     41.11 o 
 -11   5  13      119.82      107.06     47.24 o 
  -9   5  13       35.61        6.33     43.75 o 
  -7   5  13     1327.17     1382.07     63.33 o 
  -5   5  13      126.51       94.11     44.64 o 
  -3   5  13     8590.21     8826.95    181.24 o 
  -1   5  13      240.81      262.50     58.54 o 
   1   5  13     6811.50     6748.75    173.19 o 
   3   5  13      368.72      396.72     90.14 o 
   5   5  13      963.71      967.29     72.57 o 
   7   5  13      585.62      582.51     82.13 o 
   9   5  13      200.81      202.95     69.12 o 
  11   5  13     1731.58     1469.96    108.51 o 
 -22   6  13     1473.43     1466.58     99.77 o 
 -20   6  13      554.57      633.47     84.51 o 
 -18   6  13      377.52      412.60     83.66 o 
 -16   6  13       78.29      120.02     52.54 o 
 -14   6  13      817.63      879.39     67.03 o 
 -12   6  13     1810.27     1709.64     82.75 o 
 -10   6  13      774.10      870.23    151.51 o 
  -8   6  13     1466.82     1532.75     65.82 o 
  -6   6  13       45.80      -25.52     37.88 o 
  -4   6  13      570.82      630.62     53.54 o 
  -2   6  13      100.03       67.29     42.36 o 
   0   6  13       49.66       78.85     50.82 o 
   2   6  13      700.39      676.51     65.06 o 
   4   6  13        5.07       27.46     50.85 o 
   6   6  13      726.35      656.91     79.24 o 
   8   6  13      153.29       57.76     61.56 o 
  10   6  13       27.37       96.18     65.88 o 
 -21   7  13      574.28      643.74    109.58 o 
 -19   7  13        5.90      -39.95     59.96 o 
 -17   7  13      278.85      372.65     60.29 o 
 -15   7  13      565.23      732.69     61.30 o 
 -13   7  13     3488.35     3782.49    137.94 o 
 -11   7  13     2777.67     2838.74    126.42 o 
  -9   7  13    11806.32    11372.26    252.39 o 
  -7   7  13       55.70       99.94     42.33 o 
  -5   7  13     3080.66     3096.48     90.35 o 
  -3   7  13     1396.26     1538.87     71.42 o 
  -1   7  13     1219.72     1278.03     66.72 o 
   1   7  13      228.58      192.81     53.51 o 
   3   7  13     3311.10     3180.45    198.04 o 
   5   7  13     1068.83     1166.28     88.33 o 
   7   7  13     1494.99     1394.40    111.20 o 
   9   7  13      998.44     1117.06     95.31 o 
 -22   8  13     1106.45     1040.79    160.22 o 
 -20   8  13      168.34      208.31     80.57 o 
 -18   8  13     4124.43     4565.34    140.35 o 
 -16   8  13      154.51      145.03     56.85 o 
 -14   8  13     3164.37     2933.21     93.13 o 
 -12   8  13       77.01       59.43     62.42 o 
 -10   8  13        3.52      -46.26     49.94 o 
  -8   8  13      698.73      711.02     66.68 o 
  -6   8  13     4001.65     3988.55    102.78 o 
  -4   8  13     2151.11     2234.23     80.16 o 
  -2   8  13     3745.26     3592.46     99.80 o 
   0   8  13     5712.25     5623.83    174.77 o 
   2   8  13       10.77       12.69     61.21 o 
   4   8  13       32.46       26.26     59.41 o 
   6   8  13       21.89        0.69     71.50 o 
   8   8  13      166.08      130.30     69.00 o 
 -21   9  13      791.62      713.93    101.70 o 
 -19   9  13       57.22       -3.22     73.66 o 
 -17   9  13      902.17      829.18     77.68 o 
 -15   9  13       10.33      -44.90     44.90 o 
 -13   9  13     1112.00     1186.93     82.05 o 
 -11   9  13       44.97       76.56     71.71 o 
  -9   9  13      365.86      527.26     68.58 o 
  -7   9  13      939.84      872.97     72.72 o 
  -5   9  13      576.74      767.55     59.69 o 
  -3   9  13     1128.52     1118.45     67.07 o 
  -1   9  13        1.73        4.47     54.33 o 
   1   9  13     1968.37     1985.17     96.15 o 
   3   9  13     1464.09     1304.53    101.31 o 
   5   9  13      149.44      155.94     67.45 o 
   7   9  13     1009.42      985.67     91.08 o 
 -20  10  13      132.49      233.06    120.71 o 
 -18  10  13       29.31      125.64     73.28 o 
 -16  10  13     1014.22     1246.47    107.72 o 
 -14  10  13      126.25       92.05     69.48 o 
 -12  10  13     1885.79     2037.57     99.11 o 
 -10  10  13     2387.70     2280.88    221.40 o 
  -8  10  13     4251.72     4261.40    146.86 o 
  -6  10  13     3202.94     3127.55     94.93 o 
  -4  10  13       91.53      132.16     46.27 o 
  -2  10  13      185.01      210.00     57.59 o 
   0  10  13      158.69      158.73     56.34 o 
   2  10  13     1265.75     1150.58     85.78 o 
   4  10  13      673.43      642.77     80.03 o 
   6  10  13     2438.01     2514.01    121.59 o 
   8  10  13        5.89      103.55    104.46 o 
 -19  11  13      828.94     1002.19    106.40 o 
 -17  11  13     1063.78      977.41    130.42 o 
 -15  11  13      688.49      776.62     97.96 o 
 -13  11  13      430.60      390.28     74.18 o 
 -11  11  13      105.97       75.92     58.78 o 
  -9  11  13      121.24       39.36     55.63 o 
  -7  11  13     1708.08     1708.69     91.36 o 
  -5  11  13      122.29       22.59     55.47 o 
  -3  11  13     6071.83     6140.05    142.13 o 
  -1  11  13     1064.74     1113.77     75.00 o 
   1  11  13     1749.37     1884.55    120.53 o 
   3  11  13      490.82      607.61     80.40 o 
   5  11  13      123.44      190.40     70.37 o 
   7  11  13       59.47        6.07    102.63 o 
 -18  12  13     1237.92     1417.52    155.30 o 
 -16  12  13       25.42       89.97     81.39 o 
 -14  12  13      407.11      370.19     90.69 o 
 -12  12  13        5.98       -9.90    106.49 o 
 -10  12  13     1137.15     1207.27     85.17 o 
  -8  12  13      633.92      619.94     74.44 o 
  -6  12  13      354.11      483.81     85.72 o 
  -4  12  13     1142.92     1218.27    118.54 o 
  -2  12  13       34.36       56.57     55.48 o 
   0  12  13      296.96      352.54     61.33 o 
   2  12  13      748.89      716.81     74.79 o 
   4  12  13      962.71      921.53     90.92 o 
   6  12  13       13.13      -53.76     78.78 o 
 -17  13  13       52.94      103.58     91.40 o 
 -15  13  13      274.17      356.38     99.21 o 
 -13  13  13     1147.09     1265.23    111.98 o 
 -11  13  13       28.51       20.17     75.61 o 
  -9  13  13     3164.28     3282.54    148.24 o 
  -7  13  13      771.17      940.60     96.72 o 
  -5  13  13     1318.94     1262.02    155.04 o 
  -3  13  13      406.10      572.93     74.91 o 
  -1  13  13       14.63       16.00     56.08 o 
   1  13  13       92.15      188.67     84.26 o 
   3  13  13     1593.62     1647.48    106.93 o 
 -14  14  13      513.84      555.26    103.29 o 
 -12  14  13      382.05      552.30    121.88 o 
 -10  14  13      338.14      346.70    107.53 o 
  -8  14  13       80.81      159.71    101.54 o 
  -6  14  13       84.97       80.32     83.16 o 
  -4  14  13     2117.28     2098.58    164.52 o 
  -2  14  13        6.64       -7.97     63.64 o 
   0  14  13     1637.73     1637.34    102.63 o 
   2  14  13       41.72      -36.68     75.96 o 
 -13  15  13      183.96      236.33    115.10 o 
 -11  15  13      359.47      175.75    144.55 o 
  -9  15  13      201.42      151.96    118.88 o 
  -7  15  13      285.69      330.88    123.00 o 
  -5  15  13      162.21      343.99    120.47 o 
  -3  15  13       29.26      -66.99     87.93 o 
  -1  15  13       82.46      134.81     72.92 o 
  -8  16  13      263.04      331.35    122.28 o 
  -6  16  13     1207.88     1334.20    160.53 o 
  -4  16  13      217.40      194.78    209.10 o 
 -24   0  14        2.38       12.87     92.68 o 
 -22   0  14       46.16      100.61     82.82 o 
 -20   0  14       10.39      -68.77     68.77 o 
 -18   0  14     3214.45     3496.99    199.28 o 
 -16   0  14     3624.08     3523.46    157.74 o 
 -14   0  14     2193.95     2209.44    162.79 o 
 -12   0  14     4490.95     4181.03    165.15 o 
 -10   0  14      937.77      611.49     85.43 o 
  -8   0  14     5860.71     5112.24    182.84 o 
  -6   0  14    12338.01    10142.16    395.75 o 
  -4   0  14     1071.67     1168.93    100.17 o 
  -2   0  14      511.74      436.72     78.20 o 
   0   0  14     6797.79     6999.15    409.08 o 
   2   0  14       24.55       57.68     98.24 o 
   4   0  14     4494.08     4554.08    185.18 o 
   6   0  14     1073.33     1240.09    119.06 o 
   8   0  14      396.24      501.20    102.10 o 
  10   0  14       47.13      123.03     94.58 o 
 -23   1  14      507.69      565.51     75.70 o 
 -21   1  14     1449.02     1602.22     95.67 o 
 -19   1  14      433.87      363.32     62.13 o 
 -17   1  14      946.17      913.38     72.35 o 
 -15   1  14      713.52      726.22     76.16 o 
 -13   1  14      291.13      397.47     53.97 o 
 -11   1  14      437.63      462.66     55.49 o 
  -9   1  14     1771.83     1782.61     68.77 o 
  -7   1  14      339.01      347.23     55.67 o 
  -5   1  14     2303.15     2312.50     87.32 o 
  -3   1  14      353.19      367.03     55.24 o 
  -1   1  14     1676.96     1811.21    112.42 o 
   1   1  14      813.01      720.17     64.41 o 
   3   1  14       21.86       38.31     47.55 o 
   5   1  14      894.89      858.65     80.62 o 
   7   1  14      198.24      247.71     62.40 o 
   9   1  14     1481.88     1783.73    102.61 o 
 -22   2  14       49.65      100.70     60.45 o 
 -20   2  14     1138.52     1396.95     93.55 o 
 -18   2  14      175.89      128.16     55.85 o 
 -16   2  14      265.15      257.76     55.03 o 
 -14   2  14       65.60       38.95     45.09 o 
 -12   2  14      575.36      596.45     52.27 o 
 -10   2  14     2181.11     2128.38     86.09 o 
  -8   2  14      751.33      768.57     60.72 o 
  -6   2  14     4852.37     4599.08    158.60 o 
  -4   2  14      146.32      115.56     56.58 o 
  -2   2  14     2721.35     2618.99     93.14 o 
   0   2  14       19.74       47.76     48.28 o 
   2   2  14      146.28      182.77     56.13 o 
   4   2  14       83.18      103.74     54.58 o 
   6   2  14     1102.12     1081.44     80.46 o 
   8   2  14      466.38      526.38     89.13 o 
  10   2  14      819.14      764.05     92.97 o 
 -23   3  14        9.84       16.86     63.31 o 
 -21   3  14       92.47      175.00     61.42 o 
 -19   3  14     2355.98     2315.58    103.32 o 
 -17   3  14       13.00      118.80     52.89 o 
 -15   3  14     6844.02     6845.22    161.92 o 
 -13   3  14       71.36      177.68     50.26 o 
 -11   3  14     4400.93     4241.32    120.13 o 
  -9   3  14      146.27      136.89     42.10 o 
  -7   3  14      245.56      215.99     51.63 o 
  -5   3  14       22.59      -44.49     44.49 o 
  -3   3  14     1849.60     1728.09     80.91 o 
  -1   3  14     2671.83     2656.17     95.74 o 
   1   3  14     3210.71     3135.27    105.43 o 
   3   3  14     3461.70     3874.47    121.11 o 
   5   3  14     1054.84     1009.68     82.64 o 
   7   3  14     1886.19     1968.70    142.20 o 
   9   3  14       74.26      123.24     64.77 o 
 -22   4  14       89.20      145.74     63.74 o 
 -20   4  14     3230.54     3097.19    130.65 o 
 -18   4  14      356.31      327.45     62.13 o 
 -16   4  14      205.68      162.87     53.14 o 
 -14   4  14        8.65      -22.78     44.83 o 
 -12   4  14       23.42       52.40     47.58 o 
 -10   4  14      396.67      537.49     60.64 o 
  -8   4  14      976.55      939.95     57.23 o 
  -6   4  14     3638.37     3287.63    158.60 o 
  -4   4  14        5.34        5.01     45.62 o 
  -2   4  14      109.65      187.31     52.39 o 
   0   4  14      118.95       74.24     88.92 o 
   2   4  14        1.07        3.40     52.00 o 
   4   4  14      636.54      743.54     82.57 o 
   6   4  14     1336.16     1198.11     89.53 o 
   8   4  14      581.56      640.22    118.49 o 
 -23   5  14      385.39      656.32    103.78 o 
 -21   5  14     1154.18     1273.97     92.54 o 
 -19   5  14      148.04      281.69     64.33 o 
 -17   5  14      136.45      200.55     67.05 o 
 -15   5  14       25.57      104.73     50.53 o 
 -13   5  14      117.52       34.73     51.46 o 
 -11   5  14      115.61      143.74     51.81 o 
  -9   5  14     1526.89     1443.39    106.55 o 
  -7   5  14      189.29      187.92     45.17 o 
  -5   5  14     2480.96     2509.10     94.24 o 
  -3   5  14      199.14      217.77     54.62 o 
  -1   5  14      709.75      731.22     66.81 o 
   1   5  14      237.51      219.39     54.63 o 
   3   5  14       34.99      -40.75     52.24 o 
   5   5  14     1188.20     1042.17     81.02 o 
   7   5  14      134.82        5.53     68.67 o 
   9   5  14     2241.32     2205.35    113.41 o 
 -22   6  14        7.42       49.50     68.12 o 
 -20   6  14        6.40       -1.50     60.56 o 
 -18   6  14     1691.92     1584.10     93.99 o 
 -16   6  14      687.84      682.34     68.41 o 
 -14   6  14     1104.51     1202.38     79.43 o 
 -12   6  14     5952.16     5758.27    178.86 o 
 -10   6  14      580.19      644.23     64.91 o 
  -8   6  14      746.86      758.39     66.08 o 
  -6   6  14       59.47       26.81     44.64 o 
  -4   6  14     2015.03     1860.59     86.53 o 
  -2   6  14     2087.57     1914.27     88.85 o 
   0   6  14     4385.60     4512.54    129.25 o 
   2   6  14      183.45      185.26     58.61 o 
   4   6  14     2289.09     2446.10    122.05 o 
   6   6  14      143.15      308.68     70.61 o 
   8   6  14       49.38      -20.57     65.53 o 
 -21   7  14      550.21      605.43     80.62 o 
 -19   7  14       52.33       67.56     59.34 o 
 -17   7  14      113.08       79.02     57.60 o 
 -15   7  14       64.76       85.33     61.14 o 
 -13   7  14        1.06      -49.42     49.42 o 
 -11   7  14        6.24       65.57     52.79 o 
  -9   7  14     1054.76     1005.78    117.08 o 
  -7   7  14      320.01      408.33     52.07 o 
  -5   7  14     1384.99     1392.68     79.07 o 
  -3   7  14      776.20      804.52     84.06 o 
  -1   7  14       27.99      -23.74     49.03 o 
   1   7  14      122.89      161.35     57.45 o 
   3   7  14       66.16       15.29     69.76 o 
   5   7  14       92.95       80.32     65.60 o 
   7   7  14       20.31      -40.50     64.13 o 
 -20   8  14      242.29      152.86     80.87 o 
 -18   8  14       26.12      -56.66     56.66 o 
 -16   8  14       46.53       59.75     66.32 o 
 -14   8  14       81.69       80.62     56.85 o 
 -12   8  14      404.70      536.09     68.33 o 
 -10   8  14     1129.69     1133.66     80.34 o 
  -8   8  14      300.65      355.06     71.50 o 
  -6   8  14      996.00     1083.52     74.26 o 
  -4   8  14      383.83      375.45     55.96 o 
  -2   8  14      427.19      460.13     63.00 o 
   0   8  14      250.48      193.80     72.65 o 
   2   8  14      167.27       76.97     72.86 o 
   4   8  14       51.45       90.54     63.69 o 
   6   8  14      311.72      328.73    125.48 o 
 -19   9  14      209.43      207.88     91.67 o 
 -17   9  14     1949.66     2122.42    191.07 o 
 -15   9  14     1192.83     1197.39    105.23 o 
 -13   9  14        1.92        2.69     57.31 o 
 -11   9  14     1193.37     1355.84     87.32 o 
  -9   9  14     1265.41     1666.98     90.42 o 
  -7   9  14       63.26      140.32     56.82 o 
  -5   9  14      717.76      788.41     65.37 o 
  -3   9  14     1269.11     1465.37     73.88 o 
  -1   9  14      231.75      195.22     74.24 o 
   1   9  14      198.02      177.79     67.27 o 
   3   9  14     3063.64     3132.61    128.22 o 
   5   9  14      544.09      535.72     86.99 o 
   7   9  14     1204.70     1160.46    141.59 o 
 -18  10  14      116.61      205.16    102.10 o 
 -16  10  14      154.79      213.11     86.23 o 
 -14  10  14       65.98      109.67     63.97 o 
 -12  10  14      142.49      161.49     63.64 o 
 -10  10  14       43.05       49.92     59.77 o 
  -8  10  14       95.06      110.87     59.38 o 
  -6  10  14      133.45      169.94     62.94 o 
  -4  10  14       14.91      -50.05     87.10 o 
  -2  10  14      369.06      500.87     65.54 o 
   0  10  14      888.83      885.70    104.12 o 
   2  10  14        9.10      149.88     66.37 o 
   4  10  14      368.21      388.09     81.65 o 
   6  10  14       48.14      105.97     71.98 o 
 -17  11  14      210.29      428.25    114.61 o 
 -15  11  14     1147.65     1272.40    113.33 o 
 -13  11  14        0.92       22.95     71.50 o 
 -11  11  14      608.63      803.13     89.45 o 
  -9  11  14      134.34      189.46     63.19 o 
  -7  11  14        9.30      -61.17     61.17 o 
  -5  11  14       40.28      135.99     61.29 o 
  -3  11  14      177.35      210.90     58.95 o 
  -1  11  14       72.50      112.65     58.81 o 
   1  11  14      490.26      425.34     75.76 o 
   3  11  14      668.55      588.50     81.80 o 
   5  11  14       72.56       90.54     73.13 o 
 -16  12  14       17.36      -66.09     85.37 o 
 -14  12  14      390.19      466.08     93.77 o 
 -12  12  14       72.12       71.46     77.56 o 
 -10  12  14      715.72      733.64     79.09 o 
  -8  12  14      224.02      332.52     86.02 o 
  -6  12  14     1773.30     1951.68    158.87 o 
  -4  12  14      105.91      168.11     66.48 o 
  -2  12  14      281.67      321.29     65.88 o 
   0  12  14      262.77      333.28     65.99 o 
   2  12  14        7.79      -65.77     65.77 o 
 -15  13  14      440.06      526.16     97.34 o 
 -13  13  14      258.10      494.75    103.05 o 
 -11  13  14      574.48      708.99    158.58 o 
  -9  13  14      882.48      874.52    121.97 o 
  -7  13  14      159.88      166.53     85.00 o 
  -5  13  14      126.11       30.71     82.67 o 
  -3  13  14     1744.12     1706.47    104.97 o 
  -1  13  14       60.37      150.20     72.46 o 
   1  13  14      553.15      554.80     83.45 o 
 -12  14  14      833.90     1007.54    139.10 o 
 -10  14  14        4.85       16.85     98.80 o 
  -8  14  14       71.61       73.49    103.61 o 
  -6  14  14      260.74      367.73     94.83 o 
  -4  14  14      481.24      435.50    101.44 o 
  -2  14  14      245.08      193.12     76.38 o 
  -9  15  14     2072.91     1794.91    239.98 o 
  -7  15  14      583.62      767.09    141.28 o 
  -5  15  14      628.43      570.66    104.69 o 
 -23   1  15      170.39      272.36     73.61 o 
 -21   1  15      413.78      540.27     72.70 o 
 -19   1  15      251.37      317.28     62.26 o 
 -17   1  15      846.54      906.34     73.88 o 
 -15   1  15       99.89      133.12     51.18 o 
 -13   1  15       76.98       24.30     53.62 o 
 -11   1  15      734.58      701.54     83.65 o 
  -9   1  15     2976.17     2685.31    117.27 o 
  -7   1  15      101.47       62.70     49.94 o 
  -5   1  15     2877.20     2735.80    119.10 o 
  -3   1  15     1696.82     1727.65     85.42 o 
  -1   1  15        5.69      -26.40     51.01 o 
   1   1  15      317.67      383.18     66.86 o 
   3   1  15      346.20      454.22     65.50 o 
   5   1  15      137.14       33.68     60.14 o 
   7   1  15       27.06       55.12     64.34 o 
 -22   2  15      283.08      194.17     67.40 o 
 -20   2  15      161.76      151.06     61.15 o 
 -18   2  15      471.71      503.89     67.36 o 
 -16   2  15       91.09       75.35     60.36 o 
 -14   2  15      875.43     1045.79     88.05 o 
 -12   2  15     2148.57     1918.41    101.57 o 
 -10   2  15      346.85      202.56     63.42 o 
  -8   2  15     4504.04     4017.97    134.45 o 
  -6   2  15     1656.85     1742.36     97.77 o 
  -4   2  15      124.27       66.41     51.10 o 
  -2   2  15      213.13      190.50     53.84 o 
   0   2  15     1866.69     1854.11     91.52 o 
   2   2  15      158.80      141.08     83.86 o 
   4   2  15      819.24      767.14     75.40 o 
   6   2  15     1049.15     1156.18     86.61 o 
   8   2  15       25.40       23.88     61.57 o 
 -21   3  15      785.69      754.69     80.78 o 
 -19   3  15        1.84      -15.19     53.95 o 
 -17   3  15        4.49      -46.06     51.28 o 
 -15   3  15       81.05       57.37    102.58 o 
 -13   3  15      105.08       70.00     58.97 o 
 -11   3  15      320.20      427.96     58.95 o 
  -9   3  15      306.94      265.54     64.51 o 
  -7   3  15      242.90      328.85     57.61 o 
  -5   3  15       42.10      -33.91     47.20 o 
  -3   3  15      222.43      114.98     53.04 o 
  -1   3  15      146.22       34.51     53.22 o 
   1   3  15        6.32       10.16     52.94 o 
   3   3  15      153.36       59.62     57.50 o 
   5   3  15      101.63       91.84     59.24 o 
   7   3  15       80.10       63.32     65.47 o 
 -22   4  15      863.04      771.61     82.61 o 
 -20   4  15      857.82      878.12     81.39 o 
 -18   4  15     1183.63     1280.43     86.98 o 
 -16   4  15      250.85      228.81     84.06 o 
 -14   4  15     2143.17     2125.91    109.30 o 
 -12   4  15      196.16      128.29     54.08 o 
 -10   4  15       29.25       41.73     48.96 o 
  -8   4  15       36.31       15.02     49.97 o 
  -6   4  15     2864.51     2969.43    103.31 o 
  -4   4  15      241.82      305.96     55.94 o 
  -2   4  15     4104.47     3990.84    120.91 o 
   0   4  15     1362.79     1402.63     83.44 o 
   2   4  15      188.73      238.09     62.08 o 
   4   4  15      611.77      650.76     72.90 o 
   6   4  15      176.83      155.21     63.04 o 
   8   4  15       14.49       -3.23     76.15 o 
 -21   5  15      156.12       84.68     68.73 o 
 -19   5  15        4.55        7.94     59.55 o 
 -17   5  15       57.24      139.10     66.45 o 
 -15   5  15      870.15     1087.01     93.97 o 
 -13   5  15      219.70      252.70     58.23 o 
 -11   5  15     2954.40     3156.76    110.39 o 
  -9   5  15     1393.55     1601.30     87.30 o 
  -7   5  15      514.94      576.98     65.20 o 
  -5   5  15      370.28      475.18    100.03 o 
  -3   5  15      127.25      160.00     56.22 o 
  -1   5  15      312.62      303.66     61.02 o 
   1   5  15       90.68      171.30     57.86 o 
   3   5  15     1156.39     1157.68     85.28 o 
   5   5  15       61.15       58.95     92.62 o 
   7   5  15      186.03      263.00     76.73 o 
 -20   6  15       93.28       82.47     63.24 o 
 -18   6  15      368.48      352.96     78.56 o 
 -16   6  15      254.77      329.02     76.96 o 
 -14   6  15      160.96      148.98     93.99 o 
 -12   6  15      678.62      686.45    178.67 o 
 -10   6  15       33.46      -18.90     63.00 o 
  -8   6  15      466.57      572.37     76.36 o 
  -6   6  15     1119.64     1061.47     73.81 o 
  -4   6  15     1033.13     1000.97     73.59 o 
  -2   6  15      645.15      719.46    100.27 o 
   0   6  15       32.39       31.05     64.01 o 
   2   6  15      406.13      442.55     71.91 o 
   4   6  15       83.60       33.84     84.31 o 
   6   6  15      279.36      340.26     79.22 o 
 -21   7  15      686.60      744.25     85.18 o 
 -19   7  15        7.43      -69.88     69.88 o 
 -17   7  15     2325.75     2423.48    131.62 o 
 -15   7  15      511.73      547.67     81.68 o 
 -13   7  15      326.75      397.79     90.12 o 
 -11   7  15      622.56      652.36     71.68 o 
  -9   7  15      768.75      847.64     75.22 o 
  -7   7  15     1479.58     1536.83     87.62 o 
  -5   7  15     1125.75     1249.35     80.97 o 
  -3   7  15     4971.03     4787.90    134.56 o 
  -1   7  15       63.74       87.15     58.88 o 
   1   7  15     2066.57     2024.15    118.87 o 
   3   7  15       82.33       39.89     75.35 o 
   5   7  15       17.37      -26.09     76.77 o 
 -20   8  15      162.19      225.58     97.33 o 
 -18   8  15        0.49      -20.75     70.41 o 
 -16   8  15       58.30       56.58     70.55 o 
 -14   8  15      662.69      923.38     85.27 o 
 -12   8  15     2134.47     2185.58    103.83 o 
 -10   8  15        5.91      -27.32     57.31 o 
  -8   8  15     2151.35     2207.98    102.43 o 
  -6   8  15        7.31      -28.87     48.06 o 
  -4   8  15      377.42      443.34     66.58 o 
  -2   8  15      118.73       70.80     56.34 o 
   0   8  15      459.43      460.29     85.46 o 
   2   8  15     1653.31     1622.22    117.87 o 
   4   8  15      669.59      813.41     90.77 o 
 -19   9  15      955.44     1162.85    143.18 o 
 -17   9  15      370.94      340.58     81.44 o 
 -15   9  15      150.85      147.16     70.39 o 
 -13   9  15      456.07      472.02     74.13 o 
 -11   9  15      690.72      627.65     75.88 o 
  -9   9  15      446.45      403.54     68.23 o 
  -7   9  15      613.10      573.30     70.43 o 
  -5   9  15       31.05      -26.82     52.62 o 
  -3   9  15       89.28       93.22     99.09 o 
  -1   9  15      288.06      381.77     85.31 o 
   1   9  15      517.83      619.79    112.62 o 
   3   9  15      343.95      389.66     79.55 o 
 -18  10  15     1271.41     1317.95    147.93 o 
 -16  10  15      424.57      422.72     89.91 o 
 -14  10  15      628.96      795.50     84.54 o 
 -12  10  15       46.98       52.39     63.34 o 
 -10  10  15      136.26      181.39     66.18 o 
  -8  10  15       32.10       49.82     60.51 o 
  -6  10  15     1837.24     1959.98    105.13 o 
  -4  10  15       71.93      240.78     68.92 o 
  -2  10  15     1572.40     1595.31    100.51 o 
   0  10  15      781.82      965.91     90.64 o 
   2  10  15      313.92      289.25     76.72 o 
 -17  11  15        4.75       18.63    102.70 o 
 -15  11  15      656.01      478.80     96.86 o 
 -13  11  15      139.92      105.20     66.65 o 
 -11  11  15     1326.06     1440.26     96.61 o 
  -9  11  15      821.22      888.21     85.36 o 
  -7  11  15      453.60      380.58    104.80 o 
  -5  11  15      222.52      377.10     89.14 o 
  -3  11  15       36.79       -8.47     61.97 o 
  -1  11  15       72.31        0.48     66.54 o 
   1  11  15       33.84       59.29     68.58 o 
 -14  12  15      214.07      276.94     90.53 o 
 -12  12  15      159.79      257.81    107.04 o 
 -10  12  15      831.62      796.84     84.51 o 
  -8  12  15      169.12      112.25     77.43 o 
  -6  12  15      241.60      284.66    167.10 o 
  -4  12  15      173.61      175.18     87.64 o 
  -2  12  15      343.07      353.17     86.40 o 
   0  12  15      161.39       73.45     71.34 o 
 -13  13  15       60.50       72.94     86.29 o 
 -11  13  15       37.77      201.50    216.82 o 
  -9  13  15      696.58      606.95    124.87 o 
  -7  13  15      114.79       29.83     85.43 o 
  -5  13  15     1156.08     1210.06    126.44 o 
  -3  13  15     1187.08     1184.84    100.87 o 
 -22   0  16      223.75       17.95     89.77 o 
 -20   0  16     1129.85     1123.23    127.01 o 
 -18   0  16      208.98      191.15     84.32 o 
 -16   0  16       41.42       51.60     74.92 o 
 -14   0  16      112.84       54.73    103.85 o 
 -12   0  16     1558.95     1754.21    179.63 o 
 -10   0  16     3883.46     3435.89    162.59 o 
  -8   0  16    13785.47    12018.47    457.50 o 
  -6   0  16     1072.58     1252.75    109.65 o 
  -4   0  16     2201.29     1922.36    258.92 o 
  -2   0  16      715.57      635.57     98.90 o 
   0   0  16      623.46      710.92    111.57 o 
   2   0  16      422.09      274.30    157.18 o 
   4   0  16       51.18       -7.23     86.88 o 
   6   0  16     1327.80     1281.37    134.26 o 
 -21   1  16       36.98       20.20     61.36 o 
 -19   1  16      269.10      397.71     68.40 o 
 -17   1  16      746.14      885.29     75.59 o 
 -15   1  16      189.92      259.81     68.02 o 
 -13   1  16      601.93      673.83     99.99 o 
 -11   1  16      159.87      316.74     87.31 o 
  -9   1  16     2220.44     2050.67    121.13 o 
  -7   1  16      258.64      243.34     55.78 o 
  -5   1  16      484.90      425.89     61.42 o 
  -3   1  16      278.06      267.87     58.37 o 
  -1   1  16      288.31      281.93     59.38 o 
   1   1  16     1273.03     1256.28     98.16 o 
   3   1  16      125.46      114.78     61.97 o 
   5   1  16      563.25      529.93     77.93 o 
 -20   2  16        4.59      -10.18     55.89 o 
 -18   2  16     1416.85     1355.81     88.21 o 
 -16   2  16      218.99      122.32     79.00 o 
 -14   2  16     1153.18     1185.26     93.41 o 
 -12   2  16        4.68      -66.74     66.74 o 
 -10   2  16     1452.72     1481.51     96.23 o 
  -8   2  16     1456.81     1199.57     88.32 o 
  -6   2  16       91.59      100.13     53.87 o 
  -4   2  16      512.53      400.41     62.45 o 
  -2   2  16       27.17       45.71     54.29 o 
   0   2  16     1882.43     1952.26    105.33 o 
   2   2  16      328.72      235.24     62.77 o 
   4   2  16      261.72      297.36     68.26 o 
   6   2  16      227.07      287.98     72.83 o 
 -21   3  16      201.67      301.55     69.67 o 
 -19   3  16      139.03      107.08     77.99 o 
 -17   3  16        1.78       26.97     63.95 o 
 -15   3  16       75.60       70.70     65.76 o 
 -13   3  16      230.76      265.47     73.38 o 
 -11   3  16       19.07       68.83     70.77 o 
  -9   3  16     1147.24     1277.36    134.70 o 
  -7   3  16      319.28      334.64     61.70 o 
  -5   3  16      809.16      940.95     83.05 o 
  -3   3  16       14.47       12.44     53.03 o 
  -1   3  16      699.74      666.96     72.43 o 
   1   3  16        1.45      -33.11     56.06 o 
   3   3  16      126.58      160.50     68.67 o 
   5   3  16        8.04      -49.05     64.16 o 
 -20   4  16        7.87      -56.90     56.90 o 
 -18   4  16      620.02      550.08     84.42 o 
 -16   4  16      101.74       64.45     67.50 o 
 -14   4  16      878.70      860.40     88.60 o 
 -12   4  16        3.64      -17.85     66.44 o 
 -10   4  16      741.92      783.31     88.29 o 
  -8   4  16       44.27       36.38     54.88 o 
  -6   4  16       49.20       76.56     64.11 o 
  -4   4  16      396.48      448.54     61.77 o 
  -2   4  16      160.30      166.51     58.19 o 
   0   4  16     1096.38     1235.90     84.81 o 
   2   4  16      245.81      147.89     59.81 o 
   4   4  16      477.01      430.24     73.37 o 
 -19   5  16      198.62      135.85     96.52 o 
 -17   5  16      380.57      354.44     80.42 o 
 -15   5  16       67.69       91.96     65.42 o 
 -13   5  16      261.19      278.43     71.48 o 
 -11   5  16       53.16      124.14     58.23 o 
  -9   5  16      301.29      317.53     75.57 o 
  -7   5  16       22.42      -23.13     54.89 o 
  -5   5  16       71.70        6.95     54.46 o 
  -3   5  16      124.08      113.13     59.40 o 
  -1   5  16      135.49       92.80     69.68 o 
   1   5  16      615.45      700.74     92.57 o 
   3   5  16       19.20       94.80     62.24 o 
   5   5  16       40.42       38.90     80.34 o 
 -20   6  16      153.81      259.13     82.97 o 
 -18   6  16        6.80      -21.26     66.88 o 
 -16   6  16      117.45      113.40     71.73 o 
 -14   6  16      238.68      311.25     74.78 o 
 -12   6  16     1169.44     1223.32     87.09 o 
 -10   6  16        1.43      -30.37     64.18 o 
  -8   6  16      232.14      362.85     77.67 o 
  -6   6  16      824.01      973.18     78.24 o 
  -4   6  16      335.71      546.66     69.48 o 
  -2   6  16     1629.20     1727.60     93.91 o 
   0   6  16        1.68        4.48     59.23 o 
   2   6  16       43.18       61.68     73.68 o 
   4   6  16       41.83       -6.13     73.21 o 
 -19   7  16       94.45       74.53     78.58 o 
 -17   7  16      178.24      178.26    112.80 o 
 -15   7  16       65.70      103.46     69.74 o 
 -13   7  16       21.10      105.23     62.81 o 
 -11   7  16      178.77      166.86     63.38 o 
  -9   7  16       51.18       10.02     70.54 o 
  -7   7  16        2.36       -7.95     68.80 o 
  -5   7  16      100.98       62.90     60.76 o 
  -3   7  16      116.28      156.72     62.76 o 
  -1   7  16       28.60       72.86     59.36 o 
   1   7  16      555.20      612.51     95.26 o 
   3   7  16       72.91       22.89     76.40 o 
 -18   8  16       67.44       34.71    101.46 o 
 -16   8  16       82.71      167.03     93.65 o 
 -14   8  16        3.78      -50.93     63.70 o 
 -12   8  16      183.99      203.77     67.27 o 
 -10   8  16       29.29       27.60     60.29 o 
  -8   8  16      297.71      248.86     79.69 o 
  -6   8  16       13.71      -17.47     85.52 o 
  -4   8  16       48.29       64.46     59.83 o 
  -2   8  16       93.60      209.98     81.92 o 
   0   8  16       10.56      -60.27     77.38 o 
   2   8  16      144.47      119.79     72.05 o 
 -17   9  16      237.42      241.96     86.63 o 
 -15   9  16      145.62      223.11     81.32 o 
 -13   9  16       64.26       -4.80     64.74 o 
 -11   9  16      188.70      293.70     71.35 o 
  -9   9  16      352.41      443.80     73.19 o 
  -7   9  16       50.36      -32.99     72.42 o 
  -5   9  16      278.02      339.88     66.25 o 
  -3   9  16      337.37      398.76     83.80 o 
  -1   9  16        4.55       29.00     78.09 o 
   1   9  16       78.04       52.62     71.28 o 
 -16  10  16       14.58      -53.20     79.23 o 
 -14  10  16        1.67      -66.19     66.19 o 
 -12  10  16      216.48      243.20     72.19 o 
 -10  10  16        0.87       50.09     65.34 o 
  -8  10  16       11.20       24.37     64.06 o 
  -6  10  16        5.69      -63.21     91.23 o 
  -4  10  16      193.09      204.14    150.35 o 
  -2  10  16        0.76       25.11     73.17 o 
   0  10  16      106.84       67.58     75.16 o 
 -13  11  16       83.41      118.11     72.15 o 
 -11  11  16       89.68      114.37     80.95 o 
  -9  11  16       19.59       37.25     68.91 o 
  -7  11  16        0.74      -34.72     77.31 o 
  -5  11  16      309.07      331.93    115.65 o 
  -3  11  16        0.06       34.45     79.26 o 
  -1  11  16        3.42       45.30     74.71 o 
 -12  12  16      197.80      130.65     92.33 o 
 -10  12  16       21.11       20.86     78.87 o 
  -8  12  16      154.02      293.34    142.57 o 
  -6  12  16       87.64       80.16     86.86 o 
  -4  12  16       56.40      -49.36    174.02 o 
 -19   1  17       63.44       75.24     70.34 o 
 -17   1  17       38.28       19.82     82.35 o 
 -15   1  17       60.98      203.08    114.37 o 
 -13   1  17        8.67       32.79     75.09 o 
 -11   1  17      322.40      481.16     95.02 o 
  -9   1  17      234.41      291.16     61.39 o 
  -7   1  17      238.29      233.19     60.72 o 
  -5   1  17      145.46      268.09     62.16 o 
  -3   1  17        8.29      -10.60     56.29 o 
  -1   1  17        7.84        3.79     59.55 o 
   1   1  17       36.39      -17.46     66.03 o 
   3   1  17       60.93       59.67     76.56 o 
 -20   2  17      233.20      202.37     77.53 o 
 -18   2  17      223.11       89.16     69.74 o 
 -16   2  17      178.41      186.06     96.83 o 
 -14   2  17       84.60      121.17     87.06 o 
 -12   2  17       22.27      -38.61     79.21 o 
 -10   2  17      128.78       32.21    124.20 o 
  -8   2  17      237.81      404.82     75.86 o 
  -6   2  17      462.28      595.50     69.83 o 
  -4   2  17       12.19       24.16     53.30 o 
  -2   2  17      325.61      306.90     65.84 o 
   0   2  17        0.08      -56.30     56.42 o 
   2   2  17      482.93      543.05     77.92 o 
   4   2  17      118.35      141.88     69.36 o 
 -19   3  17        7.52      -25.57     68.54 o 
 -17   3  17      181.32      200.78     99.92 o 
 -15   3  17      125.90       71.89     88.48 o 
 -13   3  17        5.72      -76.72     76.72 o 
 -11   3  17       36.17       78.71     87.62 o 
  -9   3  17      110.97      136.20     67.66 o 
  -7   3  17       19.71      -54.17     54.17 o 
  -5   3  17      226.46      284.27     62.55 o 
  -3   3  17       36.13       15.96     56.64 o 
  -1   3  17       56.14      139.69     61.99 o 
   1   3  17       15.42        6.64     63.68 o 
   3   3  17      263.19      282.45     69.77 o 
 -18   4  17      166.91      219.00     79.91 o 
 -16   4  17       79.96       84.97     72.21 o 
 -14   4  17      736.19      991.29    117.48 o 
 -12   4  17       54.52        1.40    124.90 o 
 -10   4  17      132.68      112.18     76.53 o 
  -8   4  17       39.91      194.91     76.36 o 
  -6   4  17       61.22       87.56     59.87 o 
  -4   4  17        1.06      -53.54     53.54 o 
  -2   4  17      120.00      116.87     72.31 o 
   0   4  17      252.48      323.56     95.41 o 
   2   4  17       60.15        4.78     63.81 o 
 -19   5  17       44.43      -27.31     96.74 o 
 -17   5  17      134.32      130.78     73.32 o 
 -15   5  17       44.65        1.34     66.36 o 
 -13   5  17        6.54      -44.91    130.51 o 
 -11   5  17       57.52      128.13     76.35 o 
  -9   5  17      161.97      275.05     80.46 o 
  -7   5  17       85.40       32.72     69.26 o 
  -5   5  17      574.42      737.70     77.17 o 
  -3   5  17       59.43      139.23     64.23 o 
  -1   5  17      664.13      655.44     76.22 o 
   1   5  17        2.05      -38.25     61.42 o 
 -18   6  17        8.08       -7.11     79.03 o 
 -16   6  17      117.25      189.70     91.35 o 
 -14   6  17      451.95      465.81    107.25 o 
 -12   6  17      105.06       94.65     75.49 o 
 -10   6  17      443.92      586.93     91.51 o 
  -8   6  17       89.59      115.39     76.29 o 
  -6   6  17        8.03      -48.15     57.51 o 
  -4   6  17      187.66      208.28     66.55 o 
  -2   6  17       37.78       52.67     64.54 o 
   0   6  17      261.12      267.64     70.47 o 
   2   6  17        5.60      -75.22     75.22 o 
 -17   7  17       11.55       26.42     85.73 o 
 -15   7  17      757.74      814.35    111.57 o 
 -13   7  17       38.30       70.57     62.86 o 
 -11   7  17     1101.14     1181.31    107.72 o 
  -9   7  17        8.00      -71.88     71.88 o 
  -7   7  17      122.92      237.38     82.53 o 
  -5   7  17       15.43       93.34     69.48 o 
  -3   7  17       93.94       80.73     63.21 o 
  -1   7  17       88.57      121.17     82.39 o 
   1   7  17      413.10      499.99     97.38 o 
 -16   8  17      409.95      457.34     90.43 o 
 -14   8  17        0.10      -37.22     74.95 o 
 -12   8  17        8.02       31.16     66.84 o 
 -10   8  17      420.21      360.99     88.03 o 
  -8   8  17      155.28        8.08     79.48 o 
  -6   8  17      266.58      262.46     82.42 o 
  -4   8  17      140.46      104.02     66.33 o 
  -2   8  17      324.15      366.34     90.69 o 
   0   8  17       20.23      -12.21     83.29 o 
 -15   9  17      242.50      249.59    127.30 o 
 -13   9  17        2.67       35.64     68.79 o 
 -11   9  17      296.98      483.22     78.27 o 
  -9   9  17      116.63       79.68     84.09 o 
  -7   9  17      123.48      337.99     89.03 o 
  -5   9  17      249.87      196.40    113.29 o 
  -3   9  17       13.60       40.21     81.62 o 
 -12  10  17      460.15      651.32     85.68 o 
 -10  10  17      273.28      247.70     90.74 o 
  -8  10  17       84.50      208.23     89.34 o 
  -6  10  17      139.33      241.18    138.23 o 
  -4  10  17        3.10      -28.77    121.39 o 
 -18   0  18      158.43      115.08    119.29 o 
 -16   0  18      525.21      468.73    138.93 o 
 -14   0  18      431.51      499.60    148.76 o 
 -12   0  18      216.20        4.21    130.51 o 
  -8   0  18     2022.49     1761.82    131.14 o 
  -6   0  18      144.46      194.60    174.02 o 
  -4   0  18       25.18      156.87     92.05 o 
  -2   0  18     1290.10     1615.68    136.83 o 
   0   0  18       89.02       49.91     94.07 o 
 -17   1  18      164.16       81.28    128.41 o 
 -15   1  18        0.55       71.64     88.78 o 
 -13   1  18       47.35       29.96     86.32 o 
 -11   1  18       67.52       36.49    134.72 o 
  -9   1  18       23.89       47.60     66.46 o 
  -7   1  18      141.56      179.05     63.73 o 
  -5   1  18       38.05       59.96     58.92 o 
  -3   1  18      334.74      374.30     71.38 o 
  -1   1  18       90.21      -60.66     60.66 o 
   1   1  18       15.13      -49.66     64.62 o 
 -18   2  18      333.24      309.38    174.72 o 
 -16   2  18       70.18       58.23     92.89 o 
 -14   2  18       17.91       32.12     86.72 o 
 -12   2  18       92.18      209.09     90.16 o 
 -10   2  18       21.50      -10.02     71.92 o 
  -8   2  18      442.44      473.48     70.12 o 
  -6   2  18       18.87       13.11     59.44 o 
  -4   2  18      212.67      185.25     79.61 o 
  -2   2  18        2.15       67.34     66.80 o 
   0   2  18      116.70       49.91     65.91 o 
 -17   3  18      934.82      911.80    216.82 o 
 -15   3  18        0.21      -60.85     84.97 o 
 -13   3  18      888.23     1072.10    186.65 o 
 -11   3  18       15.62      -24.21     91.47 o 
  -9   3  18       48.12       40.67     72.15 o 
  -7   3  18       57.72       44.72     59.72 o 
  -5   3  18      168.15       96.34     62.46 o 
  -3   3  18      649.97      631.83     77.73 o 
  -1   3  18      462.10      486.78     76.97 o 
 -16   4  18        1.63      -58.47     89.47 o 
 -14   4  18        0.28       32.12     86.32 o 
 -12   4  18      203.78      304.98    132.62 o 
 -10   4  18       92.78       59.44     81.28 o 
  -8   4  18      707.62      788.32    149.09 o 
  -6   4  18        6.40       20.22     62.39 o 
  -4   4  18      126.04      201.90     63.80 o 
  -2   4  18        1.80       12.72     63.86 o 
   0   4  18        4.64      -36.44     63.34 o 
 -17   5  18        0.61        7.75     96.44 o 
 -15   5  18       77.91       10.50     90.70 o 
 -13   5  18        1.12      -89.78     95.73 o 
 -11   5  18      236.57      231.69    116.47 o 
  -9   5  18      132.04      152.15    127.16 o 
  -7   5  18      236.27      407.97     83.96 o 
  -5   5  18      100.06      150.43     67.88 o 
  -3   5  18       18.74      -59.90     59.90 o 
  -1   5  18        1.54      -26.63     64.84 o 
 -16   6  18      155.73      168.40    155.77 o 
 -14   6  18     1620.66     1737.20    274.36 o 
 -12   6  18       10.15       -9.66     81.26 o 
 -10   6  18      130.81      216.47     86.51 o 
  -8   6  18       41.98      -25.30     95.87 o 
  -6   6  18      737.42      685.36    101.10 o 
  -4   6  18      265.46      180.75     69.35 o 
  -2   6  18      923.90     1102.16    103.05 o 
 -15   7  18       18.82       85.63    100.63 o 
 -13   7  18       39.17       73.70    100.54 o 
 -11   7  18      306.20      567.67    112.63 o 
  -9   7  18      152.75      143.24     83.63 o 
  -7   7  18      265.76      337.22     85.90 o 
  -5   7  18       27.24       62.90     66.77 o 
  -3   7  18       41.03       30.32     69.59 o 
 -12   8  18      314.50      406.17    111.99 o 
 -10   8  18       92.08       59.48     92.41 o 
  -8   8  18      620.81      660.86    102.70 o 
  -6   8  18        1.45      -73.28     73.28 o 
 -15   1  19       25.67      -62.63    122.79 o 
 -13   1  19        6.82      -88.71     88.71 o 
 -11   1  19      111.78       95.43    115.08 o 
  -9   1  19       21.91       35.53     84.33 o 
  -7   1  19      140.29      193.35     67.29 o 
  -5   1  19       66.83       42.95     65.59 o 
  -3   1  19        3.88       -7.10     64.48 o 
 -14   2  19      499.43      568.68    113.83 o 
 -12   2  19        0.42       59.69     98.70 o 
 -10   2  19      303.42      299.97     95.12 o 
  -8   2  19       19.29      -11.22    132.62 o 
  -6   2  19        6.51      -61.07     70.14 o 
  -4   2  19       62.87      135.26     67.85 o 
 -15   3  19        5.03       98.99     98.55 o 
 -13   3  19       83.45      -15.90     98.70 o 
 -11   3  19       37.47       -4.06    168.40 o 
  -9   3  19       15.77       59.63     76.19 o 
  -7   3  19        7.05      -52.44     72.40 o 
  -5   3  19       16.61       -9.86     63.21 o 
 -14   4  19       15.96      239.58    120.69 o 
 -12   4  19        2.15      -11.48    172.61 o 
 -10   4  19       25.73       12.46     80.86 o 
  -8   4  19      163.45      197.96     80.47 o 
  -6   4  19       68.76      105.06     66.67 o 
  -4   4  19      487.79      492.24     77.32 o 
 -13   5  19      256.27      350.77    117.51 o 
 -11   5  19      267.87      277.81    111.55 o 
  -9   5  19      150.48      135.23    106.50 o 
  -7   5  19      215.56      278.09     85.89 o 
 -10   6  19      110.79       96.81     85.43 o 
  -8   6  19      194.23      219.08     86.35 o 
                                                 
